# Supplementary material for: Diversity begets diversity in mammal species and human cultures
Source: Sci Rep. 2020 Nov 12;10:19654. doi: 10.1038/s41598-020-76658-2 (PMC7661729; doi:10.1038/s41598-020-76658-2)
Supplement: Supplementary file 2 — Supplementary information. [file 41598_2020_76658_MOESM2_ESM.xlsx]

## Sheet: Sheet1
Ref #	Continent	Country	Long	Lat	Area	Ethno	Mammals	Ethno/Area	Mammals/Area	npp	ln[npp]	ln[npp]bin	temp	1/kT	1/kTbin	precip	ln[precip]	Sample
1	Eurasia	Russia	121.75	66.75	1228.58	0	0	0	0	235.6	5.46214	5.5	-30.0909	47.7438	47.7	279.8	5.63408	1
2	Americas	NA	-84.75	71.25	643.462	0	0	0	0	40.1	3.69138	3.7	-29.3182	47.5925	47.6	142.9	4.96215	1
3	Americas	Canada	-136.75	66.75	1228.58	0	0	0	0	216.2	5.3762	5.4	-29.1	47.5499	47.5	308.9	5.73302	1
4	Eurasia	Russia	82.25	71.25	1121.58	0	0	0	0	134.4	4.90082	4.9	-28.4182	47.4175	47.4	420.6	6.04168	1
5	Eurasia	Russia	111.25	75.25	793.378	0	0	0	0	39.1	3.66612	3.7	-27.9182	47.3208	47.3	235.4	5.46129	1
6	Eurasia	Russia	102.75	70.25	1052.3	0	0	0	0	162.8	5.09252	5.1	-26.9545	47.1356	47.1	328	5.79301	1
7	Americas	Greenland	-25.75	72.25	158698	0	0	0	0	16	2.77259	2.8	-25.8182	46.919	46.9	66.4	4.1957	2
8	Americas	Canada	-124.25	66.75	1228.58	0	0	0	0	202.1	5.30876	5.3	-22.7455	46.3433	46.3	251.2	5.52625	1
9	Americas	Canada	-111.75	66.75	1228.58	0	0	0	0	107.9	4.6812	4.7	-22.7364	46.3416	46.3	197.8	5.28726	1
10	Americas	NA	-117.75	76.25	772.923	0	0	0	0	32.6	3.48431	3.5	-22.5636	46.3096	46.3	76.8	4.3412	2
11	Eurasia	Russia	155.25	65.25	1302.67	0	0	0	0	238.8	5.47563	5.5	-22.5091	46.2996	46.3	254.4	5.53891	2
12	Americas	United States of America	-145.25	66.75	1225.42	0	0	0	0	254.1	5.53773	5.5	-22.4455	46.2878	46.3	176.9	5.17558	1
13	Americas	Canada	-85.75	79.75	2271.18	0	0	0	0	13	2.56495	2.6	-22.3818	46.2761	46.3	101.9	4.62399	1
14	Americas	Greenland	-22.25	72.75	615.121	0	0	0	0	53.1	3.97218	4	-22.3455	46.2694	46.3	332.2	5.80574	2
15	Americas	Canada	-85.25	79.75	643.163	0	0	0	0	7	1.94591	1.9	-22.3455	46.2694	46.3	93.4	4.53689	1
16	Americas	Canada	-92.25	79.25	2252.43	0	0	0	0	6.5	1.8718	1.9	-22.2636	46.2543	46.3	205.6	5.32593	1
17	Eurasia	Russia	134.75	68.75	1128.4	0	0	0	0	247.4	5.51101	5.5	-22.2182	46.2459	46.2	216.4	5.37713	1
18	Americas	NA	-80.25	72.75	2461.48	0	0	0	0	14.7	2.68785	2.7	-22.1636	46.2358	46.2	166.2	5.11319	1
19	Americas	Greenland	-23.75	72.75	850.925	0	0	0	0	41.8	3.7329	3.7	-22	46.2057	46.2	336.7	5.81919	1
20	Eurasia	Russia	142.75	64.25	1351.54	0	0	0	0	188.2	5.23751	5.2	-21.7182	46.1539	46.2	293.4	5.68154	1
21	Eurasia	Russia	142.25	63.75	1375.81	0	0	0	0	218.4	5.38633	5.4	-21.6455	46.1406	46.1	336	5.81711	1
22	Eurasia	Russia	161.25	67.75	1178.68	0	0	0	0	190.6	5.25018	5.3	-21.5909	46.1306	46.1	186.9	5.23057	1
23	Eurasia	Russia	161.75	67.75	1178.68	0	0	0	0	190.7	5.2507	5.3	-21.5818	46.1289	46.1	188.2	5.23751	1
24	Eurasia	Russia	147.75	66.75	1228.4	0	0	0	0	241.9	5.48852	5.5	-21.4545	46.1056	46.1	232.6	5.44932	1
25	Americas	Canada	-84.25	80.25	12985.8	0	0	0	0	9.5	2.25129	2.3	-21.3818	46.0923	46.1	121.8	4.80238
26	Americas	NA	-111.25	77.25	4400.19	0	0	0	0	13.8	2.62467	2.6	-21.1364	46.0474	46	46.6	3.8416	1
27	Eurasia	Russia	121.75	70.75	1026.76	0	0	0	0	194.8	5.27197	5.3	-21.1364	46.0474	46	264.1	5.57633	1
28	Eurasia	Russia	141.75	63.75	1375.81	0	0	0	0	208.6	5.34042	5.3	-21.1273	46.0457	46	326.4	5.78812	1
29	Eurasia	Russia	145.75	66.25	1253.38	0	0	0	0	192.9	5.26217	5.3	-21.1182	46.044	46	339.5	5.82747	1
30	Eurasia	Russia	127.25	66.75	1228.58	0	0	0	0	167.1	5.11859	5.1	-20.9818	46.0191	46	387.2	5.95894	1
31	Americas	United States of America	-153.75	62.75	1424.02	0	0	0	0	363.7	5.89633	5.9	-20.9636	46.0158	46	396.3	5.98217	1
32	Americas	Canada	-99.75	76.25	2767.22	0	0	0	0	24.6	3.20275	3.2	-20.9091	46.0059	46	120.8	4.79414	1
33	Americas	Canada	-101.25	77.75	504.051	0	0	0	0	9	2.19722	2.2	-20.9	46.0042	46	108.1	4.68306	1
34	Eurasia	Russia	132.75	69.25	1103.12	0	0	0	0	199.8	5.29732	5.3	-20.8455	45.9943	46	225.2	5.41699	1
35	Eurasia	Russia	143.25	64.25	1351.54	0	0	0	0	200.6	5.30131	5.3	-20.7636	45.9794	46	297.8	5.69642	1
36	Americas	Canada	-97.75	78.25	1296.08	0	0	0	0	27	3.29584	3.3	-20.7091	45.9694	46	84.3	4.43438	1
37	Americas	NA	-101.75	78.25	1041.85	0	0	0	0	27.7	3.32143	3.3	-20.6909	45.9661	46	112.2	4.72028	1
38	Americas	NA	-102.75	77.75	838.603	0	0	0	0	8.5	2.14007	2.1	-20.6818	45.9645	46	110.1	4.70139	1
39	Eurasia	Russia	160.75	67.25	1203.68	0	0	0	0	186.4	5.22789	5.2	-20.6818	45.9645	46	232.4	5.44846	2
40	Eurasia	Russia	162.75	66.75	1228.58	0	0	0	0	229.4	5.43547	5.4	-20.6818	45.9645	46	211.1	5.35233	1
41	Americas	Canada	-86.25	73.25	2244.22	0	0	0	0	28.6	3.35341	3.4	-20.6636	45.9611	46	155	5.04343	1
42	Eurasia	Russia	112.25	64.25	1351.54	0	0	0	0	239	5.47646	5.5	-20.6455	45.9578	46	333.4	5.80934	1
43	Eurasia	Russia	171.75	61.75	1471.78	0	0	0	0	134.3	4.90008	4.9	-20.6455	45.9578	46	516.6	6.24727	1
44	Eurasia	Sweden	23.75	66.75	1228.58	0	0	0	0	364.7	5.89908	5.9	-20.6091	45.9512	46	503.2	6.22099	2
45	Eurasia	Russia	32.25	66.75	866.451	0	0	0	0	292.6	5.67881	5.7	-20.6	45.9496	45.9	547.3	6.305	2
46	Eurasia	Russia	154.75	65.25	1302.67	0	0	0	0	220.7	5.3968	5.4	-20.6	45.9496	45.9	272.1	5.60617	2
47	Americas	United States of America	-145.25	62.75	1424.02	0	0	0	0	165.3	5.10776	5.1	-20.5727	45.9446	45.9	241.8	5.48811	2
48	Eurasia	Russia	177.25	65.75	1278.07	0	0	0	0	129.6	4.86445	4.9	-20.5455	45.9397	45.9	354.7	5.87127	1
49	Eurasia	Russia	154.75	64.75	1327.16	0	0	0	0	226.1	5.42098	5.4	-20.5364	45.938	45.9	262.6	5.57063	1
50	Eurasia	Russia	177.75	65.75	1278.07	0	0	0	0	132.7	4.88809	4.9	-20.5273	45.9363	45.9	352.8	5.8659	1
51	Eurasia	Russia	176.75	63.75	1375.81	0	0	0	0	187.8	5.23538	5.2	-20.4818	45.9281	45.9	415.3	6.029	1
52	Eurasia	Russia	-175.25	66.75	2603.25	0	0	0	0	96.8	4.57265	4.6	-20.4636	45.9248	45.9	315.8	5.75511	2
53	Eurasia	Russia	146.25	67.25	1198.28	0	0	0	0	230.8	5.44155	5.4	-20.4455	45.9215	45.9	241.5	5.48687	1
54	Eurasia	Russia	110.25	66.25	1253.38	0	0	0	0	207.5	5.33513	5.3	-20.3818	45.9099	45.9	309.7	5.7356	1
55	Americas	Canada	-84.25	79.75	3013.62	0	0	0	0	6.6	1.88707	1.9	-20.3636	45.9066	45.9	87.6	4.47278	2
56	Americas	Canada	-102.25	77.75	814.081	0	0	0	0	8.3	2.11626	2.1	-20.3091	45.8967	45.9	111.2	4.71133	1
57	Americas	Greenland	-22.75	72.25	506.063	0	0	0	0	60.5	4.10264	4.1	-20.2636	45.8884	45.9	367.2	5.90591	1
58	Eurasia	Russia	112.75	66.75	1228.58	0	0	0	0	234.2	5.45618	5.5	-20.2545	45.8868	45.9	299.8	5.70312	1
59	Eurasia	Russia	164.25	67.25	1203.68	0	0	0	0	187.4	5.23325	5.2	-20.2273	45.8819	45.9	228.4	5.4311	1
60	Americas	Greenland	-24.75	73.25	27238.2	0	0	0	0	29.5	3.38439	3.4	-20.2	45.8769	45.9	277.7	5.62654	1
61	Eurasia	Russia	133.75	68.75	1128.4	0	0	0	0	209.2	5.34329	5.3	-20.1818	45.8736	45.9	226	5.42053	1
62	Americas	Canada	-91.75	78.25	360.485	0	0	0	0	6.3	1.84055	1.8	-20.1545	45.8687	45.9	114.8	4.74319	1
63	Eurasia	Russia	147.75	68.75	1128.4	0	0	0	0	232.2	5.4476	5.4	-20.1182	45.8621	45.9	241.2	5.48563	1
64	Americas	Canada	-81.75	72.25	2700.18	0	0	0	0	43.8	3.77963	3.8	-20.1091	45.8604	45.9	149.7	5.00863	1
65	Eurasia	Russia	161.25	67.25	1203.68	0	0	0	0	222.4	5.40448	5.4	-20.1091	45.8604	45.9	217.8	5.38358	1
66	Americas	Canada	-118.75	76.75	2052.2	0	0	0	0	13.7	2.6174	2.6	-20.0727	45.8538	45.9	76.2	4.33336	1
67	Eurasia	Russia	158.75	63.25	1399.98	0	0	0	0	160.5	5.07829	5.1	-20.0727	45.8538	45.9	394.1	5.9766	1
68	Americas	United States of America	-162.25	66.75	394.304	0	0	0	0	152.2	5.0252	5	-20.0636	45.8522	45.9	258.8	5.55606	1
69	Eurasia	Russia	167.75	64.25	1351.54	0	0	0	0	176	5.17048	5.2	-20.0636	45.8522	45.9	341.5	5.83335	1
70	Americas	NA	-86.25	72.75	604.309	0	0	0	0	13.1	2.57261	2.6	-20.0545	45.8505	45.9	146.6	4.98771	1
71	Eurasia	Russia	133.25	65.75	1278.07	0	0	0	0	210.4	5.34901	5.3	-20.0455	45.8489	45.8	252.4	5.53102	1
72	Eurasia	Russia	155.75	64.75	1327.16	0	0	0	0	226.9	5.42451	5.4	-20.0455	45.8489	45.8	256.3	5.54635	1
73	Eurasia	Russia	132.75	63.75	1375.81	0	0	0	0	162.6	5.09129	5.1	-20	45.8407	45.8	301.6	5.7091	1
74	Eurasia	Russia	162.25	67.75	1178.68	0	0	0	0	200.4	5.30032	5.3	-19.9909	45.839	45.8	187.7	5.23484	1
75	Americas	Canada	-116.75	72.25	949.644	0	0	0	0	35.6	3.57235	3.6	-19.9636	45.8341	45.8	132	4.8828	1
76	Americas	NA	-103.25	78.25	1169.26	0	0	0	0	28.7	3.3569	3.4	-19.9545	45.8324	45.8	110.7	4.70682	1
77	Eurasia	Russia	147.25	68.75	1128.4	0	0	0	0	222.3	5.40403	5.4	-19.9364	45.8291	45.8	241.1	5.48521	1
78	Americas	NA	-102.75	78.25	986.29	0	0	0	0	29.3	3.37759	3.4	-19.9273	45.8275	45.8	107.2	4.6747	1
79	Americas	Canada	-87.75	73.25	1837.83	0	0	0	0	40.4	3.69883	3.7	-19.9182	45.8259	45.8	149	5.00395	1
80	Eurasia	Russia	155.75	65.25	1302.67	0	0	0	0	228.2	5.43022	5.4	-19.8909	45.8209	45.8	245.8	5.50452	2
81	Americas	Canada	-116.25	75.25	1374.76	0	0	0	0	23.5	3.157	3.2	-19.7909	45.8028	45.8	83.7	4.42724	1
82	Americas	NA	-92.75	78.25	440.582	0	0	0	0	12	2.48491	2.5	-19.7455	45.7946	45.8	109.1	4.69226	1
83	Americas	Canada	-119.25	76.25	964.757	0	0	0	0	32.1	3.46886	3.5	-19.7364	45.793	45.8	85.7	4.45085	1
84	Eurasia	Russia	128.25	66.75	1228.58	0	0	0	0	139.1	4.93519	4.9	-19.7273	45.7913	45.8	398.9	5.98871	1
85	Eurasia	Russia	156.25	64.75	1327.16	0	0	0	0	227.5	5.42715	5.4	-19.7182	45.7897	45.8	253.3	5.53457	1
86	Eurasia	Russia	133.75	65.75	1278.07	0	0	0	0	207.3	5.33417	5.3	-19.7091	45.788	45.8	267.6	5.58949	1
87	Eurasia	Russia	131.25	69.25	1103.12	0	0	0	0	207	5.33272	5.3	-19.7	45.7864	45.8	274.3	5.61422	1
88	Eurasia	Russia	123.25	65.75	1278.07	0	0	0	0	245.2	5.50207	5.5	-19.6727	45.7815	45.8	280.2	5.6355	1
89	Americas	Canada	-89.75	79.75	3872.14	0	0	0	0	9.4	2.24071	2.2	-19.6545	45.7782	45.8	48.9	3.88978	1
90	Eurasia	Russia	154.25	65.25	1302.67	0	0	0	0	226.5	5.42274	5.4	-19.6545	45.7782	45.8	271	5.60212	1
91	Americas	Greenland	-19.75	74.75	1265.51	0	0	0	0	18.7	2.92852	2.9	-19.6091	45.77	45.8	296.4	5.69171	1
92	Eurasia	Russia	142.75	63.75	1375.81	0	0	0	0	236	5.46383	5.5	-19.6091	45.77	45.8	343	5.83773	1
93	Eurasia	Russia	114.25	65.75	1278.07	0	0	0	0	230.5	5.44025	5.4	-19.6	45.7683	45.8	312.6	5.74492	1
94	Eurasia	Russia	129.75	67.75	1178.68	0	0	0	0	147.6	4.99451	5	-19.6	45.7683	45.8	339.8	5.82836	1
95	Americas	Canada	-116.25	72.25	949.644	0	0	0	0	36	3.58352	3.6	-19.5727	45.7634	45.8	128.5	4.85593	1
96	Eurasia	Russia	126.25	65.75	1278.07	0	0	0	0	231.1	5.44285	5.4	-19.5636	45.7618	45.8	317.4	5.76016	1
97	Eurasia	Russia	130.25	64.75	1327.16	0	0	0	0	211.1	5.35233	5.4	-19.5545	45.7601	45.8	396.4	5.98242	1
98	Eurasia	Russia	128.75	67.25	1203.68	0	0	0	0	134	4.89784	4.9	-19.5455	45.7585	45.8	423.5	6.04855	1
99	Eurasia	Russia	146.25	65.75	1278.07	0	0	0	0	165.6	5.10958	5.1	-19.5364	45.7569	45.8	313.5	5.7478	1
100	Americas	NA	-103.75	78.25	4334.23	0	0	0	0	9.5	2.25129	2.3	-19.5273	45.7552	45.8	109.1	4.69226	1
101	Americas	Canada	-91.75	79.25	2240.75	0	0	0	0	6.4	1.8563	1.9	-19.5182	45.7536	45.8	67.6	4.21361	1
102	Eurasia	Russia	112.25	66.75	1228.58	0	0	0	0	240.4	5.4823	5.5	-19.5182	45.7536	45.8	309	5.73334	1
103	Eurasia	Russia	127.75	64.75	1327.16	0	0	0	0	230.1	5.43851	5.4	-19.5091	45.7519	45.8	341.3	5.83276	1
104	Eurasia	Russia	87.75	74.25	1807.09	0	0	0	0	101.5	4.62006	4.6	-19.4818	45.747	45.7	305.7	5.7226	1
105	Eurasia	Russia	159.75	66.75	1228.58	0	0	0	0	177.6	5.17953	5.2	-19.4727	45.7454	45.7	224.4	5.41343	1
106	Eurasia	Russia	112.75	66.25	1253.38	0	0	0	0	221	5.39816	5.4	-19.4636	45.7437	45.7	307.7	5.72913	1
107	Eurasia	Russia	133.25	65.25	1302.67	0	0	0	0	204.5	5.32057	5.3	-19.4545	45.7421	45.7	292	5.67675	1
108	Eurasia	Russia	159.75	68.25	1153.59	0	0	0	0	206	5.32788	5.3	-19.4545	45.7421	45.7	181.1	5.19905	1
109	Americas	United States of America	-141.25	66.75	1228.58	0	0	0	0	298	5.69709	5.7	-19.4455	45.7405	45.7	182.9	5.20894	1
110	Eurasia	Russia	117.75	64.75	1327.16	0	0	0	0	224.5	5.41388	5.4	-19.4455	45.7405	45.7	280.8	5.63764	1
111	Americas	Canada	-118.25	62.75	1401.35	0	0	0	0	224.1	5.41209	5.4	-19.4364	45.7388	45.7	286.7	5.65844	1
112	Eurasia	Russia	135.75	65.75	1278.07	0	0	0	0	210.3	5.34854	5.3	-19.4273	45.7372	45.7	274.3	5.61422	1
113	Eurasia	Russia	143.25	65.25	1302.67	0	0	0	0	182.1	5.20456	5.2	-19.4273	45.7372	45.7	288.4	5.66435	1
114	Eurasia	Russia	156.75	64.75	1327.16	0	0	0	0	228.1	5.42978	5.4	-19.4182	45.7355	45.7	269	5.59471	1
115	Americas	Canada	-81.25	72.25	1639.01	0	0	0	0	34.5	3.54096	3.5	-19.4091	45.7339	45.7	217.2	5.38082	1
116	Americas	Greenland	-20.75	73.75	1156.09	0	0	0	0	31.6	3.45316	3.5	-19.4091	45.7339	45.7	353.3	5.86732	1
117	Americas	Canada	-101.25	78.25	928.294	0	0	0	0	23.9	3.17388	3.2	-19.4091	45.7339	45.7	112.1	4.71939	1
118	Eurasia	Russia	159.25	62.25	1447.96	0	0	0	0	188.4	5.23857	5.2	-19.3909	45.7306	45.7	424.6	6.05115	1
119	Eurasia	Russia	124.75	63.75	1339.56	0	0	0	0	255.1	5.54166	5.5	-19.3636	45.7257	45.7	268.4	5.59248	1
120	Eurasia	Russia	129.25	67.25	1203.68	0	0	0	0	182.1	5.20456	5.2	-19.3636	45.7257	45.7	383.9	5.95038	1
121	Americas	Canada	-119.75	76.25	1464.94	0	0	0	0	31.4	3.44681	3.4	-19.3545	45.7241	45.7	80	4.38203	1
122	Americas	NA	-112.75	77.25	2376.07	0	0	0	0	16.9	2.82731	2.8	-19.3545	45.7241	45.7	47.7	3.86493	1
123	Eurasia	Russia	125.75	65.75	1278.07	0	0	0	0	294.1	5.68392	5.7	-19.3545	45.7241	45.7	302.2	5.71109	1
124	Eurasia	Russia	145.75	68.25	1143.96	0	0	0	0	207.4	5.33465	5.3	-19.3545	45.7241	45.7	253.2	5.53418	1
125	Eurasia	Russia	174.25	67.75	1178.68	0	0	0	0	106.3	4.66627	4.7	-19.3545	45.7241	45.7	261.1	5.5649	1
126	Americas	NA	-117.25	76.25	4211.43	0	0	0	0	11.9	2.47654	2.5	-19.3364	45.7208	45.7	61.3	4.11578	1
127	Eurasia	Russia	113.75	66.75	1228.58	0	0	0	0	224.8	5.41521	5.4	-19.3364	45.7208	45.7	307.2	5.7275	1
128	Eurasia	Russia	154.25	64.75	1327.16	0	0	0	0	228	5.42935	5.4	-19.3364	45.7208	45.7	280.5	5.63657	1
129	Americas	Canada	-87.25	72.25	949.644	0	0	0	0	29.3	3.37759	3.4	-19.3182	45.7175	45.7	153.2	5.03174	1
130	Eurasia	Russia	172.25	61.75	1471.78	0	0	0	0	156.9	5.05561	5.1	-19.3182	45.7175	45.7	491.6	6.19767	1
131	Eurasia	Russia	128.75	66.75	1228.58	0	0	0	0	135	4.90527	4.9	-19.3	45.7143	45.7	378.7	5.93674	1
132	Eurasia	Russia	159.75	62.25	1447.96	0	0	0	0	218.4	5.38633	5.4	-19.2727	45.7093	45.7	408.3	6.012	2
133	Eurasia	Russia	132.25	63.75	1375.81	0	0	0	0	178.5	5.18459	5.2	-19.2455	45.7044	45.7	302.4	5.71175	1
134	Eurasia	Russia	152.75	64.25	1351.54	0	0	0	0	268.7	5.5936	5.6	-19.2455	45.7044	45.7	336.3	5.818	2
135	Americas	Canada	-116.75	72.75	897.975	0	0	0	0	47.5	3.86073	3.9	-19.2273	45.7012	45.7	123.4	4.81543	1
136	Eurasia	Russia	146.75	67.25	1186.39	0	0	0	0	241.3	5.48604	5.5	-19.2182	45.6995	45.7	240.2	5.48147	1
137	Eurasia	Russia	144.25	66.25	1253.38	0	0	0	0	153.2	5.03174	5	-19.2091	45.6979	45.7	300.3	5.70478	1
138	Eurasia	Russia	142.25	64.75	1327.16	0	0	0	0	153	5.03044	5	-19.2	45.6963	45.7	324.5	5.78229	1
139	Eurasia	Russia	134.25	65.25	1302.67	0	0	0	0	219.4	5.3909	5.4	-19.1818	45.693	45.7	273.9	5.61276	2
140	Eurasia	Russia	163.75	66.75	1228.58	0	0	0	0	197.5	5.28574	5.3	-19.1727	45.6913	45.7	215.2	5.37157	1
141	Eurasia	Russia	126.75	65.75	1278.07	0	0	0	0	223.2	5.40807	5.4	-19.1545	45.6881	45.7	321.3	5.77238	1
142	Eurasia	Russia	164.25	66.75	1228.58	0	0	0	0	196	5.27811	5.3	-19.1364	45.6848	45.7	232.8	5.45018	1
143	Americas	Canada	-86.75	72.75	704.744	0	0	0	0	29	3.3673	3.4	-19.1273	45.6832	45.7	157.7	5.06069	1
144	Eurasia	Russia	157.75	64.75	1327.16	0	0	0	0	216.1	5.37574	5.4	-19.1273	45.6832	45.7	277.8	5.6269	1
145	Eurasia	Russia	135.25	65.75	1278.07	0	0	0	0	201.9	5.30777	5.3	-19.1091	45.6799	45.7	267.5	5.58912	1
146	Americas	Canada	-116.25	72.75	1385.67	0	0	0	0	51.9	3.94932	3.9	-19.0818	45.675	45.7	116.5	4.75789	1
147	Americas	Canada	-91.25	78.75	608.15	0	0	0	0	6.8	1.91692	1.9	-19.0818	45.675	45.7	233	5.45104	1
148	Americas	NA	-23.25	72.25	437.315	0	0	0	0	49.3	3.89792	3.9	-19.0727	45.6734	45.7	376.6	5.93118	1
149	Eurasia	Russia	159.25	63.25	1399.98	0	0	0	0	163.8	5.09865	5.1	-19.0636	45.6717	45.7	379.3	5.93833	1
150	Americas	Canada	-90.75	78.75	608.15	0	0	0	0	8.5	2.14007	2.1	-19.0364	45.6668	45.7	232.1	5.44717	1
151	Americas	Canada	-83.75	72.75	3086.14	0	0	0	0	10.7	2.37024	2.4	-19	45.6603	45.7	163.2	5.09498	1
152	Americas	Canada	-91.75	78.75	574.958	0	0	0	0	8.3	2.11626	2.1	-18.9909	45.6587	45.7	160.6	5.07892	1
153	Americas	Greenland	-24.25	72.25	602.3	0	0	0	0	40.9	3.71113	3.7	-18.9818	45.657	45.7	338.4	5.82423	1
154	Eurasia	Russia	143.25	64.75	1327.16	0	0	0	0	191.1	5.2528	5.3	-18.9818	45.657	45.7	280.7	5.63729	1
155	Americas	NA	-93.75	79.25	2085.52	0	0	0	0	6	1.79176	1.8	-18.9545	45.6521	45.7	68.2	4.22244	1
156	Americas	NA	-93.75	72.75	904.742	0	0	0	0	18.7	2.92852	2.9	-18.9455	45.6505	45.7	149.8	5.0093	1
157	Eurasia	Russia	176.25	63.75	1375.81	0	0	0	0	198.4	5.29029	5.3	-18.9455	45.6505	45.7	401.1	5.99421	1
158	Americas	NA	-92.75	79.25	2169.3	0	0	0	0	8.1	2.09186	2.1	-18.9273	45.6472	45.6	88.8	4.48639	1
159	Americas	Canada	-90.25	78.75	1468.9	0	0	0	0	12.5	2.52573	2.5	-18.9182	45.6456	45.6	192.6	5.26062	1
160	Eurasia	Russia	128.25	67.25	1203.68	0	0	0	0	137.1	4.92071	4.9	-18.9182	45.6456	45.6	408.4	6.01225	1
161	Eurasia	Russia	154.75	65.75	1278.07	0	0	0	0	219.2	5.38998	5.4	-18.9091	45.644	45.6	274.4	5.61459	2
162	Americas	Canada	-136.75	62.75	1424.02	1	0	0.000702237	0	296.2	5.69103	5.7	-18.9	45.6423	45.6	252.3	5.53062	1
163	Eurasia	Russia	178.25	65.75	1278.07	0	0	0	0	120.7	4.79331	4.8	-18.9	45.6423	45.6	370.9	5.91593	1
164	Eurasia	Russia	159.25	68.25	1153.59	0	0	0	0	211.5	5.35422	5.4	-18.8909	45.6407	45.6	181.9	5.20346	1
165	Americas	Canada	-94.75	72.25	1247.26	0	0	0	0	35	3.55535	3.6	-18.8727	45.6374	45.6	138.8	4.93303	1
166	Eurasia	Russia	133.75	63.75	1375.81	0	0	0	0	165	5.10595	5.1	-18.8727	45.6374	45.6	338.6	5.82482	2
167	Eurasia	Russia	155.75	64.25	1351.54	0	0	0	0	222.1	5.40313	5.4	-18.8545	45.6342	45.6	282.2	5.64262	1
168	Americas	Canada	-84.75	80.25	1960.52	0	0	0	0	9.6	2.26176	2.3	-18.8455	45.6326	45.6	57.1	4.0448
169	Eurasia	Russia	132.25	64.75	1327.16	0	0	0	0	187.1	5.23164	5.2	-18.8455	45.6326	45.6	334.4	5.81234	1
170	Americas	Greenland	-23.75	79.75	2774.9	0	0	0	0	4.9	1.58924	1.6	-18.8364	45.6309	45.6	53.5	3.97968	1
171	Eurasia	Russia	130.25	67.75	1178.68	0	0	0	0	164.5	5.10291	5.1	-18.8364	45.6309	45.6	319.1	5.7655	1
172	Americas	Canada	-116.25	66.75	1228.58	0	0	0	0	141.7	4.95371	5	-18.8273	45.6293	45.6	238.8	5.47563	1
173	Americas	Canada	-90.25	79.25	1130.09	0	0	0	0	7.7	2.04122	2	-18.8273	45.6293	45.6	200.6	5.30131	1
174	Americas	Canada	-115.75	72.25	1411.53	0	0	0	0	35.4	3.56671	3.6	-18.8182	45.6277	45.6	117.9	4.76984	1
175	Americas	Greenland	-24.75	79.75	4085.55	0	0	0	0	4.9	1.58924	1.6	-18.8091	45.626	45.6	83.8	4.42843	1
176	Eurasia	Russia	111.25	63.75	1375.81	0	0	0	0	254.4	5.53891	5.5	-18.8091	45.626	45.6	338	5.82305	1
177	Americas	Canada	-82.75	72.25	1411.53	0	0	0	0	40.8	3.70868	3.7	-18.8	45.6244	45.6	237	5.46806	1
178	Eurasia	Russia	133.25	68.75	1128.4	0	0	0	0	217.2	5.38082	5.4	-18.7909	45.6228	45.6	229.2	5.43459	1
179	Eurasia	Russia	167.75	63.75	1375.81	0	0	0	0	205.5	5.32545	5.3	-18.7909	45.6228	45.6	324.2	5.78136	1
180	Americas	NA	-112.25	77.25	1113.84	0	0	0	0	14.2	2.65324	2.7	-18.7818	45.6211	45.6	46.6	3.8416	1
181	Americas	Canada	-90.75	79.25	1580.82	0	0	0	0	5.9	1.77495	1.8	-18.7818	45.6211	45.6	60.5	4.10264	1
182	Eurasia	Russia	157.75	65.25	1302.67	0	0	0	0	214.5	5.36831	5.4	-18.7818	45.6211	45.6	279.9	5.63443	2
183	Eurasia	Russia	135.25	68.75	1128.4	0	0	0	0	234.5	5.45746	5.5	-18.7727	45.6195	45.6	221.8	5.40178	1
184	Eurasia	Russia	160.25	68.25	1150.08	0	0	0	0	169.2	5.13108	5.1	-18.7727	45.6195	45.6	179.2	5.1885	1
185	Americas	Canada	-85.25	80.25	1925.12	0	0	0	0	11.4	2.43361	2.4	-18.7364	45.613	45.6	48.4	3.8795
186	Americas	Greenland	-24.75	80.25	2283.69	0	0	0	0	3.3	1.19392	1.2	-18.7364	45.613	45.6	7.6	2.02815
187	Eurasia	Russia	134.25	63.75	1375.81	0	0	0	0	172.8	5.15213	5.2	-18.7364	45.613	45.6	340.2	5.82953	1
188	Americas	United States of America	-149.25	62.75	1424.02	0	0	0	0	191.5	5.25489	5.3	-18.6818	45.6032	45.6	483.6	6.18126	2
189	Eurasia	Russia	141.75	64.25	1351.54	0	0	0	0	192.3	5.25906	5.3	-18.6818	45.6032	45.6	320.4	5.76957	1
190	Eurasia	Russia	160.75	66.75	1228.58	0	0	0	0	191.8	5.25645	5.3	-18.6818	45.6032	45.6	216.5	5.37759	2
191	Americas	Canada	-87.75	72.25	949.644	0	0	0	0	30.5	3.41773	3.4	-18.6727	45.6016	45.6	148.2	4.99856	1
192	Americas	Canada	-84.25	72.25	1346.52	0	0	0	0	28.8	3.36038	3.4	-18.6364	45.5951	45.6	203.3	5.31468	1
193	Americas	NA	-93.25	72.75	399.982	0	0	0	0	18.1	2.89591	2.9	-18.6364	45.5951	45.6	133.5	4.8941	1
194	Americas	Canada	-87.25	73.25	1397.3	0	0	0	0	36.6	3.60005	3.6	-18.6273	45.5934	45.6	148.9	5.00327	1
195	Eurasia	Russia	143.75	66.25	1253.38	0	0	0	0	194	5.26786	5.3	-18.6182	45.5918	45.6	255.5	5.54322	1
196	Eurasia	Russia	174.75	67.75	1178.68	0	0	0	0	109.5	4.69592	4.7	-18.6182	45.5918	45.6	276.9	5.62366	1
197	Eurasia	Russia	53.75	72.25	1411.53	0	0	0	0	69.9	4.24707	4.2	-18.6091	45.5902	45.6	382.6	5.94699	1
198	Eurasia	Russia	162.25	68.75	4312.65	0	0	0	0	150.5	5.01396	5	-18.6	45.5885	45.6	159.3	5.07079	1
199	Eurasia	Russia	146.25	68.75	1128.4	0	0	0	0	187.9	5.23591	5.2	-18.5909	45.5869	45.6	248.1	5.51383	1
200	Eurasia	Russia	155.75	65.75	1278.07	0	0	0	0	244.7	5.50003	5.5	-18.5909	45.5869	45.6	263.5	5.57405	1
201	Eurasia	Russia	124.75	65.25	1037.73	0	0	0	0	237.6	5.47059	5.5	-18.5818	45.5853	45.6	272.9	5.60911	1
202	Eurasia	Russia	133.75	65.25	1302.67	0	0	0	0	200	5.29832	5.3	-18.5818	45.5853	45.6	283.9	5.64862	1
203	Eurasia	Russia	125.75	65.25	1302.67	0	0	0	0	285.2	5.65319	5.7	-18.5727	45.5837	45.6	288.4	5.66435	1
204	Eurasia	Russia	142.25	65.25	1302.67	0	0	0	0	162.1	5.08821	5.1	-18.5727	45.5837	45.6	365	5.8999	1
205	Americas	Greenland	-24.25	80.25	2200.84	0	0	0	0	3.4	1.22378	1.2	-18.5636	45.582	45.6	5.5	1.70475
206	Eurasia	Russia	153.25	64.25	1351.54	0	0	0	0	240	5.48064	5.5	-18.5636	45.582	45.6	309.8	5.73593	1
207	Eurasia	Russia	155.25	65.75	1278.07	0	0	0	0	229.7	5.43677	5.4	-18.5636	45.582	45.6	277.8	5.6269	1
208	Americas	Canada	-85.75	80.25	6209.79	0	0	0	0	11.7	2.45959	2.5	-18.5545	45.5804	45.6	53.5	3.97968
209	Americas	Greenland	-23.75	80.25	2223.04	0	0	0	0	3.3	1.19392	1.2	-18.5455	45.5788	45.6	27.2	3.30322
210	Eurasia	Russia	125.25	65.75	1278.07	0	0	0	0	247.9	5.51303	5.5	-18.5455	45.5788	45.6	290.2	5.67057	1
211	Americas	Canada	-116.75	73.25	1456.78	0	0	0	0	44.7	3.79997	3.8	-18.5273	45.5755	45.6	114.5	4.74057	1
212	Americas	Canada	-120.75	76.25	3176.53	0	0	0	0	13.3	2.58776	2.6	-18.5273	45.5755	45.6	80.6	4.3895	1
213	Eurasia	Russia	145.75	65.75	1278.07	0	0	0	0	156.2	5.05114	5.1	-18.5273	45.5755	45.6	284.8	5.65179	1
214	Eurasia	Russia	156.25	68.25	1103.26	0	0	0	0	195.1	5.27351	5.3	-18.5273	45.5755	45.6	190.9	5.25175	1
215	Eurasia	Russia	171.25	61.75	1471.78	0	0	0	0	133.9	4.89709	4.9	-18.5273	45.5755	45.6	563.9	6.33488	1
216	Americas	Canada	-94.25	72.25	1004.68	0	0	0	0	34.3	3.53515	3.5	-18.5182	45.5739	45.6	159	5.0689	1
217	Eurasia	Russia	124.25	64.75	1327.16	0	0	0	0	273	5.60947	5.6	-18.5182	45.5739	45.6	273.2	5.6102	1
218	Americas	Canada	-100.25	78.25	2510.6	0	0	0	0	26.1	3.26194	3.3	-18.4909	45.569	45.6	85.5	4.44852	1
219	Americas	Canada	-117.75	72.25	1376.37	0	0	0	0	38.8	3.65842	3.7	-18.4636	45.5641	45.6	137.7	4.92508	2
220	Eurasia	Russia	158.75	62.25	1447.96	0	0	0	0	179.4	5.18962	5.2	-18.4636	45.5641	45.6	429.2	6.06192	1
221	Eurasia	Russia	170.75	61.75	1471.78	0	0	0	0	135.1	4.90602	4.9	-18.4455	45.5609	45.6	513.2	6.24067	1
222	Americas	Greenland	-25.75	80.25	89308.8	0	0	0	0	3.3	1.19392	1.2	-18.4182	45.556	45.6	1.2	0.182322
223	Eurasia	Russia	161.75	67.25	1203.68	0	0	0	0	230.1	5.43851	5.4	-18.4182	45.556	45.6	206.8	5.33175	1
224	Americas	Canada	-94.75	71.25	1001.13	0	0	0	0	44.3	3.79098	3.8	-18.3909	45.5511	45.6	155.8	5.04857	1
225	Eurasia	Russia	133.25	63.75	1375.81	0	0	0	0	164.7	5.10413	5.1	-18.3909	45.5511	45.6	302.3	5.71142	2
226	Eurasia	Russia	145.25	63.75	1375.81	0	0	0	0	216.1	5.37574	5.4	-18.3909	45.5511	45.6	314.3	5.75035	1
227	Eurasia	Russia	146.75	65.75	1278.07	0	0	0	0	170.8	5.14049	5.1	-18.3727	45.5479	45.5	341	5.83188	1
228	Americas	Canada	-92.75	72.75	478.187	0	0	0	0	8.8	2.17475	2.2	-18.3545	45.5446	45.5	144.6	4.97397	1
229	Eurasia	Russia	143.75	65.75	1278.07	0	0	0	0	219.1	5.38953	5.4	-18.3545	45.5446	45.5	225.7	5.41921	1
230	Eurasia	Russia	114.25	66.75	1228.58	0	0	0	0	225.5	5.41832	5.4	-18.3364	45.5414	45.5	305.3	5.72129	1
231	Americas	Greenland	-21.25	80.25	19941.7	0	0	0	0	4.9	1.58924	1.6	-18.3273	45.5398	45.5	276.7	5.62293
232	Americas	Canada	-92.75	73.25	1967.78	0	0	0	0	24.8	3.21084	3.2	-18.3182	45.5381	45.5	138.2	4.9287	1
233	Americas	NA	-100.75	77.75	179.904	0	0	0	0	8.4	2.12823	2.1	-18.3	45.5349	45.5	116.2	4.75531	1
234	Eurasia	Russia	167.25	63.75	1375.81	0	0	0	0	220.6	5.39635	5.4	-18.2909	45.5332	45.5	326.8	5.78935	1
235	Americas	Canada	-95.75	70.25	2075.92	0	0	0	0	50.4	3.91999	3.9	-18.2818	45.5316	45.5	124.4	4.8235	1
236	Eurasia	Russia	130.75	67.75	1178.68	0	0	0	0	165.5	5.10897	5.1	-18.2818	45.5316	45.5	294.7	5.68596	1
237	Eurasia	Russia	158.25	69.75	1045.25	0	0	0	0	134.7	4.90305	4.9	-18.2818	45.5316	45.5	161.9	5.08698	1
238	Americas	Canada	-115.75	68.75	1399.28	0	0	0	0	70.2	4.25135	4.3	-18.2636	45.5284	45.5	178.7	5.18571	1
239	Eurasia	Russia	173.25	67.25	1203.68	0	0	0	0	122.2	4.80566	4.8	-18.2545	45.5267	45.5	258.2	5.55373	1
240	Americas	Canada	-94.75	66.75	1773.47	0	0	0	0	82.1	4.40794	4.4	-18.2455	45.5251	45.5	176	5.17048	1
241	Americas	Canada	-115.25	72.25	2246.74	0	0	0	0	36.9	3.60821	3.6	-18.2364	45.5235	45.5	102.5	4.62986	1
242	Americas	Canada	-99.25	66.75	1228.58	0	0	0	0	79.8	4.37952	4.4	-18.2273	45.5219	45.5	165.7	5.11018	1
243	Eurasia	Russia	143.25	63.75	1375.81	0	0	0	0	197.8	5.28726	5.3	-18.2091	45.5186	45.5	315.8	5.75511	1
244	Eurasia	Russia	158.75	66.75	1228.58	0	0	0	0	203.6	5.31616	5.3	-18.2091	45.5186	45.5	230.5	5.44025	1
245	Americas	Greenland	-25.25	79.75	4470.74	0	0	0	0	4.9	1.58924	1.6	-18.2	45.517	45.5	86.4	4.45899	1
246	Americas	Greenland	-22.75	79.75	1905.13	0	0	0	0	4.9	1.58924	1.6	-18.2	45.517	45.5	102.9	4.63376	2
247	Americas	Greenland	-21.25	79.75	5868.68	0	0	0	0	6.1	1.80829	1.8	-18.2	45.517	45.5	221.6	5.40087	1
248	Eurasia	Russia	111.75	64.75	1327.16	0	0	0	0	246.3	5.50655	5.5	-18.2	45.517	45.5	323.3	5.77858	1
249	Americas	Greenland	-21.75	79.75	1744.37	0	0	0	0	6.1	1.80829	1.8	-18.1909	45.5154	45.5	190.6	5.25018	1
250	Eurasia	Russia	94.25	74.25	845.749	0	0	0	0	63.5	4.15104	4.2	-18.1909	45.5154	45.5	290.3	5.67091	1
251	Americas	Canada	-113.25	75.25	1810.27	0	0	0	0	29.9	3.39786	3.4	-18.1818	45.5138	45.5	62.3	4.13196	1
252	Eurasia	Russia	135.25	69.25	1103.12	0	0	0	0	198.5	5.29079	5.3	-18.1818	45.5138	45.5	225.5	5.41832	1
253	Eurasia	Russia	123.75	65.75	1251.71	0	0	0	0	247.9	5.51303	5.5	-18.1636	45.5105	45.5	281.5	5.64013	1
254	Eurasia	Russia	124.25	65.25	1038.5	0	0	0	0	266.8	5.5865	5.6	-18.1545	45.5089	45.5	275.3	5.61786	1
255	Eurasia	Russia	113.75	65.75	1278.07	0	0	0	0	235.6	5.46214	5.5	-18.1455	45.5073	45.5	321.2	5.77206	1
256	Eurasia	Russia	134.25	64.25	1351.54	0	0	0	0	166.1	5.11259	5.1	-18.1455	45.5073	45.5	343.8	5.84006	1
257	Americas	NA	-62.25	66.25	3401.51	0	0	0	0	43.8	3.77963	3.8	-18.1273	45.504	45.5	448.5	6.10591	3
258	Eurasia	Russia	168.75	65.75	1278.07	0	0	0	0	153.3	5.0324	5	-18.1273	45.504	45.5	276.5	5.62221	1
259	Americas	Canada	-92.25	73.25	4050.14	0	0	0	0	24.9	3.21487	3.2	-18.1182	45.5024	45.5	128.1	4.85281	1
260	Eurasia	Russia	112.75	65.25	1302.67	0	0	0	0	212.1	5.35706	5.4	-18.1091	45.5008	45.5	337.8	5.82245	1
261	Eurasia	Russia	132.75	69.75	1077.76	0	0	0	0	209.9	5.34663	5.3	-18.1091	45.5008	45.5	214	5.36598	1
262	Eurasia	Russia	168.25	64.25	1351.54	0	0	0	0	225.8	5.41965	5.4	-18.1091	45.5008	45.5	327.8	5.7924	1
263	Eurasia	Russia	145.25	66.75	1228.58	0	0	0	0	217.3	5.38128	5.4	-18.1	45.4992	45.5	282.2	5.64262	1
264	Americas	United States of America	-141.25	62.75	1424.02	0	0	0	0	323.4	5.77889	5.8	-18.0909	45.4975	45.5	288.1	5.66331	2
265	Eurasia	Russia	122.75	64.25	1351.54	0	0	0	0	268.7	5.5936	5.6	-18.0909	45.4975	45.5	273.1	5.60984	1
266	Americas	Canada	-117.25	72.25	949.644	0	0	0	0	35	3.55535	3.6	-18.0818	45.4959	45.5	135.2	4.90676	1
267	Eurasia	Russia	120.75	63.75	1332.84	0	0	0	0	220.2	5.39454	5.4	-18.0818	45.4959	45.5	268.4	5.59248	1
268	Americas	NA	-94.25	78.75	957.986	0	0	0	0	11.9	2.47654	2.5	-18.0545	45.4911	45.5	99.2	4.59714	1
269	Eurasia	Russia	123.75	64.25	1304.74	0	0	0	0	268.2	5.59173	5.6	-18.0545	45.4911	45.5	275.3	5.61786	1
270	Americas	Canada	-117.75	72.75	531.336	0	0	0	0	33.6	3.51453	3.5	-18.0455	45.4894	45.5	126.6	4.84103	2
271	Eurasia	Russia	112.25	64.75	1327.16	0	0	0	0	219.3	5.39044	5.4	-18.0455	45.4894	45.5	332.2	5.80574	1
272	Eurasia	Russia	143.75	65.25	1302.67	0	0	0	0	205.6	5.32593	5.3	-18.0455	45.4894	45.5	294.9	5.68664	1
273	Eurasia	Russia	111.75	66.75	1228.58	0	0	0	0	234	5.45532	5.5	-18.0364	45.4878	45.5	310.7	5.73883	1
274	Eurasia	Russia	141.75	64.75	1327.16	0	0	0	0	120.3	4.78999	4.8	-18.0273	45.4862	45.5	345.7	5.84557	1
275	Americas	NA	-96.75	77.75	407.544	0	0	0	0	9.6	2.26176	2.3	-18.0182	45.4846	45.5	104.5	4.64919	1
276	Eurasia	Russia	121.75	64.75	1327.16	0	0	0	0	258.3	5.55412	5.6	-18.0182	45.4846	45.5	274.4	5.61459	1
277	Eurasia	Russia	124.75	64.75	1229.53	0	0	0	0	281.2	5.63907	5.6	-18.0182	45.4846	45.5	270.2	5.59916	1
278	Americas	NA	-62.75	81.75	6462.55	0	0	0	0	5.3	1.66771	1.7	-18.0091	45.483	45.5	185.6	5.22359	1
279	Eurasia	Russia	160.25	66.75	1228.58	0	0	0	0	189.8	5.24597	5.2	-18.0091	45.483	45.5	221	5.39816	1
280	Americas	Canada	-117.25	72.75	771.243	0	0	0	0	34.5	3.54096	3.5	-18	45.4813	45.5	123.5	4.81624	1
281	Americas	NA	-97.75	77.75	0.537875	0	0	0	0	9.2	2.2192	2.2	-18	45.4813	45.5	104.2	4.64631	1
282	Americas	Greenland	-25.25	80.25	2495.4	0	0	0	0	3.4	1.22378	1.2	-18	45.4813	45.5	8.8	2.17475
283	Americas	Mexico	-99.25	25.25	2790.04	0	0	0	0	439.2	6.08495	6.1	-17.9909	45.4797	45.5	707.7	6.56202	2
284	Americas	Greenland	-23.25	79.75	2310.09	0	0	0	0	4.9	1.58924	1.6	-17.9818	45.4781	45.5	71.3	4.2669	1
285	Eurasia	Russia	110.75	63.75	1375.81	0	0	0	0	240.9	5.48438	5.5	-17.9818	45.4781	45.5	337.5	5.82157	1
286	Eurasia	Russia	177.25	66.25	1253.38	0	0	0	0	126.4	4.83945	4.8	-17.9818	45.4781	45.5	360.6	5.88777	1
287	Americas	Greenland	-22.25	80.25	1932.71	0	0	0	0	5	1.60944	1.6	-17.9727	45.4765	45.5	48.4	3.8795
288	Eurasia	Russia	126.25	64.75	1295.86	0	0	0	0	302.5	5.71208	5.7	-17.9727	45.4765	45.5	286	5.65599	1
289	Eurasia	Russia	113.25	65.75	1278.07	0	0	0	0	214.9	5.37017	5.4	-17.9636	45.4748	45.5	325.5	5.78536	1
290	Eurasia	Russia	113.75	64.25	1351.54	0	0	0	0	235.6	5.46214	5.5	-17.9636	45.4748	45.5	326.7	5.78904	1
291	Eurasia	Russia	121.25	63.75	1334.07	0	0	0	0	274.4	5.61459	5.6	-17.9636	45.4748	45.5	267.1	5.58762	1
292	Eurasia	Russia	134.75	65.75	1278.07	0	0	0	0	201.4	5.30529	5.3	-17.9545	45.4732	45.5	255.5	5.54322	2
293	Americas	Canada	-91.75	74.75	684.139	0	0	0	0	11.3	2.4248	2.4	-17.9455	45.4716	45.5	132.9	4.8896	1
294	Americas	Greenland	-21.75	80.25	1439.19	0	0	0	0	4.9	1.58924	1.6	-17.9455	45.4716	45.5	56.4	4.03247
295	Eurasia	Russia	94.75	74.25	845.749	0	0	0	0	62.3	4.13196	4.1	-17.9455	45.4716	45.5	289	5.66643	1
296	Eurasia	Russia	133.75	64.75	1327.16	0	0	0	0	208.5	5.33994	5.3	-17.9364	45.47	45.5	303.1	5.71406	2
297	Americas	Canada	-91.25	66.75	1228.58	0	0	0	0	43.1	3.76352	3.8	-17.9273	45.4684	45.5	235.5	5.46171	1
298	Eurasia	Russia	133.25	68.25	1153.59	0	0	0	0	218.7	5.3877	5.4	-17.9182	45.4668	45.5	213.6	5.36411	1
299	Americas	Canada	-96.75	78.25	1452.54	0	0	0	0	27.3	3.30689	3.3	-17.9	45.4635	45.5	94.3	4.54648	1
300	Americas	Canada	-63.75	82.25	986.301	0	0	0	0	5.1	1.62924	1.6	-17.9	45.4635	45.5	151.1	5.01794
301	Eurasia	Norway	6.25	60.75	1519.06	0	0	0	0	326	5.7869	5.8	-17.9	45.4635	45.5	2292.6	7.73744	1
302	Eurasia	Russia	134.25	65.75	1278.07	0	0	0	0	216	5.37528	5.4	-17.9	45.4635	45.5	263.9	5.57557	1
303	Americas	Canada	-99.75	73.25	1523.9	0	0	0	0	49.1	3.89386	3.9	-17.8909	45.4619	45.5	111.3	4.71223	1
304	Americas	Canada	-90.75	75.25	793.378	0	0	0	0	25.7	3.24649	3.2	-17.8909	45.4619	45.5	141.5	4.9523	1
305	Americas	Canada	-99.75	75.75	2574.91	0	0	0	0	22.7	3.12236	3.1	-17.8909	45.4619	45.5	128.9	4.85904	1
306	Eurasia	Russia	146.25	66.25	1253.38	0	0	0	0	195.9	5.2776	5.3	-17.8909	45.4619	45.5	301.2	5.70777	1
307	Eurasia	Russia	167.25	64.25	1351.54	0	0	0	0	194.3	5.2694	5.3	-17.8909	45.4619	45.5	337	5.82008	1
308	Americas	NA	-92.25	78.25	305.071	0	0	0	0	11	2.3979	2.4	-17.8818	45.4603	45.5	110.2	4.7023	1
309	Eurasia	Russia	112.75	65.75	1278.07	0	0	0	0	196.4	5.28015	5.3	-17.8818	45.4603	45.5	321.9	5.77424	1
310	Eurasia	Russia	34.25	66.75	848.117	0	0	0	0	298.4	5.69843	5.7	-17.8727	45.4587	45.5	513	6.24028	1
311	Eurasia	Russia	111.75	64.25	1351.54	0	0	0	0	261.4	5.56605	5.6	-17.8727	45.4587	45.5	339.8	5.82836	1
312	Eurasia	Russia	144.75	66.25	1253.38	0	0	0	0	154.4	5.03955	5	-17.8727	45.4587	45.5	308.4	5.7314	1
313	Eurasia	Russia	162.25	67.25	1203.68	0	0	0	0	223.8	5.41075	5.4	-17.8727	45.4587	45.5	198.7	5.2918	1
314	Americas	NA	-93.75	78.75	470.214	0	0	0	0	13.2	2.58022	2.6	-17.8636	45.457	45.5	105.2	4.65586	1
315	Eurasia	Russia	119.75	64.75	1327.16	0	0	0	0	253.4	5.53497	5.5	-17.8636	45.457	45.5	272.8	5.60874	1
316	Eurasia	Russia	122.25	64.25	1351.54	0	0	0	0	260	5.56068	5.6	-17.8636	45.457	45.5	270.7	5.60101	1
317	Eurasia	Russia	142.25	64.25	1351.54	0	0	0	0	200.5	5.30081	5.3	-17.8636	45.457	45.5	309.8	5.73593	1
318	Eurasia	Russia	123.25	64.25	1338.53	0	0	0	0	273.1	5.60984	5.6	-17.8545	45.4554	45.5	275.7	5.61931	1
319	Americas	NA	-96.25	77.75	2702.49	0	0	0	0	10	2.30259	2.3	-17.8455	45.4538	45.5	97.5	4.57985	1
320	Eurasia	Russia	113.75	65.25	1302.67	0	0	0	0	222.6	5.40538	5.4	-17.8364	45.4522	45.5	326	5.7869	1
321	Eurasia	Russia	125.75	64.75	1098.45	0	0	0	0	268.4	5.59248	5.6	-17.8364	45.4522	45.5	274.1	5.61349	1
322	Eurasia	Russia	175.25	66.75	1228.58	0	0	0	0	98.5	4.59006	4.6	-17.8364	45.4522	45.5	280.7	5.63729	1
323	Eurasia	Russia	177.75	66.25	1253.38	0	0	0	0	126.1	4.83708	4.8	-17.8364	45.4522	45.5	374.5	5.92559	1
324	Eurasia	Russia	46.75	66.25	2081.47	0	0	0	0	323.4	5.77889	5.8	-17.8273	45.4506	45.5	488.3	6.19093	1
325	Americas	Canada	-114.75	72.25	2485.85	0	0	0	0	33.9	3.52342	3.5	-17.8091	45.4473	45.4	94.1	4.54436	1
326	Americas	Canada	-64.75	81.75	10464.8	0	0	0	0	5	1.60944	1.6	-17.8091	45.4473	45.4	166.3	5.11379	1
327	Eurasia	Russia	110.75	66.25	1253.38	0	0	0	0	206.4	5.32982	5.3	-17.8091	45.4473	45.4	308.2	5.73075	1
328	Eurasia	Russia	123.75	65.25	1302.67	0	0	0	0	254.4	5.53891	5.5	-17.8	45.4457	45.4	281.8	5.6412	1
329	Americas	Canada	-97.25	78.25	820.399	0	0	0	0	27.1	3.29953	3.3	-17.7909	45.4441	45.4	99.3	4.59815	1
330	Americas	Greenland	-22.75	80.25	2116.46	0	0	0	0	5	1.60944	1.6	-17.7909	45.4441	45.4	41.1	3.71601
331	Eurasia	Russia	127.25	66.25	1253.38	0	0	0	0	168.9	5.12931	5.1	-17.7909	45.4441	45.4	341.9	5.83452	1
332	Americas	NA	-109.75	74.75	225.875	0	0	0	0	8	2.07944	2.1	-17.7818	45.4425	45.4	64	4.15888	1
333	Eurasia	Russia	95.25	74.25	845.749	0	0	0	0	63.2	4.1463	4.1	-17.7818	45.4425	45.4	293.2	5.68086	1
334	Eurasia	Russia	127.75	67.25	1203.68	0	0	0	0	150.4	5.0133	5	-17.7727	45.4409	45.4	408.3	6.012	1
335	Eurasia	Russia	160.75	67.75	1178.68	0	0	0	0	187.4	5.23325	5.2	-17.7727	45.4409	45.4	189.8	5.24597	2
336	Eurasia	Russia	156.25	64.25	1351.54	0	0	0	0	234.2	5.45618	5.5	-17.7545	45.4376	45.4	278.2	5.62834	1
337	Eurasia	Russia	110.75	67.75	1178.68	0	0	0	0	237.1	5.46848	5.5	-17.7455	45.436	45.4	298.7	5.69944	1
338	Americas	Canada	-116.75	75.25	1346.19	0	0	0	0	26.4	3.27336	3.3	-17.7364	45.4344	45.4	91.8	4.51961	1
339	Americas	Greenland	-23.25	80.25	2256.69	0	0	0	0	4.8	1.56862	1.6	-17.7364	45.4344	45.4	33	3.49651
340	Eurasia	Russia	124.25	63.75	1375.81	0	0	0	0	269.7	5.59731	5.6	-17.7364	45.4344	45.4	268.4	5.59248	1
341	Eurasia	Russia	143.75	68.25	1126.4	0	0	0	0	184.6	5.21819	5.2	-17.7364	45.4344	45.4	214.1	5.36644	1
342	Americas	NA	-100.75	72.75	808.273	0	0	0	0	24.3	3.19048	3.2	-17.7273	45.4328	45.4	102.6	4.63084	1
343	Eurasia	Russia	142.75	65.75	1278.07	0	0	0	0	232.7	5.44975	5.4	-17.7273	45.4328	45.4	291.1	5.67367	1
344	Eurasia	Russia	163.75	67.25	1203.68	0	0	0	0	188.7	5.24016	5.2	-17.7273	45.4328	45.4	227.1	5.42539	1
345	Eurasia	Russia	113.25	65.25	1302.67	0	0	0	0	229.1	5.43416	5.4	-17.7182	45.4312	45.4	328.6	5.79484	1
346	Eurasia	Russia	173.75	67.75	1178.68	0	0	0	0	113.5	4.7318	4.7	-17.7182	45.4312	45.4	253.9	5.53694	1
347	Americas	Canada	-93.25	78.75	429.03	0	0	0	0	10	2.30259	2.3	-17.6909	45.4263	45.4	102.1	4.62595	1
348	Eurasia	Russia	160.25	67.25	1203.68	0	0	0	0	176.8	5.17502	5.2	-17.6909	45.4263	45.4	221	5.39816	1
349	Americas	Canada	-64.25	82.25	661.065	0	0	0	0	4.5	1.50408	1.5	-17.6818	45.4247	45.4	124.7	4.82591
350	Americas	Greenland	-22.25	72.25	519.751	0	0	0	0	49.4	3.89995	3.9	-17.6727	45.4231	45.4	353.1	5.86675	2
351	Americas	Canada	-113.25	74.75	774.451	0	0	0	0	9.9	2.29253	2.3	-17.6636	45.4215	45.4	75.9	4.32942	1
352	Eurasia	Russia	110.75	66.75	1228.58	0	0	0	0	228.2	5.43022	5.4	-17.6636	45.4215	45.4	302.3	5.71142	1
353	Americas	Canada	-88.25	72.75	1372.4	0	0	0	0	28.8	3.36038	3.4	-17.6545	45.4198	45.4	147.2	4.99179	1
354	Americas	Canada	-98.75	73.25	1709.21	0	0	0	0	36.3	3.59182	3.6	-17.6545	45.4198	45.4	115.2	4.74667	1
355	Eurasia	Russia	131.25	68.75	1128.4	0	0	0	0	207.7	5.33609	5.3	-17.6545	45.4198	45.4	256	5.54518	1
356	Americas	Canada	-94.25	74.75	2255.93	0	0	0	0	8	2.07944	2.1	-17.6455	45.4182	45.4	135.7	4.91045	1
357	Eurasia	Russia	135.25	65.25	1302.67	0	0	0	0	231	5.44242	5.4	-17.6455	45.4182	45.4	263.5	5.57405	1
358	Eurasia	Russia	141.25	63.75	1375.81	0	0	0	0	209.4	5.34425	5.3	-17.6455	45.4182	45.4	374.7	5.92613	1
359	Eurasia	Russia	130.25	70.25	2036.05	0	0	0	0	164.2	5.10109	5.1	-17.6364	45.4166	45.4	234.9	5.45916	1
360	Eurasia	Russia	158.25	62.25	1447.96	0	0	0	0	183.7	5.2133	5.2	-17.6364	45.4166	45.4	428.8	6.06099	1
361	Eurasia	Russia	175.25	63.75	1375.81	0	0	0	0	162.2	5.08883	5.1	-17.6364	45.4166	45.4	385.1	5.9535	1
362	Eurasia	Russia	111.75	63.75	1375.81	0	0	0	0	256.8	5.5483	5.5	-17.6273	45.415	45.4	339.7	5.82806	1
363	Eurasia	Russia	154.75	63.75	1375.81	0	0	0	0	283.7	5.64792	5.6	-17.6273	45.415	45.4	300	5.70378	1
364	Americas	Canada	-120.25	72.75	923.781	0	0	0	0	71.1	4.26409	4.3	-17.6182	45.4134	45.4	135.5	4.90897	1
365	Americas	Canada	-98.75	72.25	933.245	0	0	0	0	49.1	3.89386	3.9	-17.6091	45.4118	45.4	113.9	4.73532	1
366	Americas	Canada	-98.75	72.75	859.623	0	0	0	0	32.8	3.49043	3.5	-17.6091	45.4118	45.4	118.1	4.77153	1
367	Americas	Greenland	-50.25	66.75	16580.6	0	0	0	0	158	5.0626	5.1	-17.6	45.4101	45.4	260.1	5.56107	1
368	Eurasia	Russia	38.25	66.75	1228.58	0	0	0	0	293.2	5.68086	5.7	-17.6	45.4101	45.4	500.1	6.21481	1
369	Eurasia	Russia	155.75	63.75	1375.81	0	0	0	0	217.2	5.38082	5.4	-17.6	45.4101	45.4	270.6	5.60064	1
370	Eurasia	Russia	144.25	65.75	1278.07	0	0	0	0	194.3	5.2694	5.3	-17.5909	45.4085	45.4	238.9	5.47605	1
371	Eurasia	Russia	84.25	66.75	1228.58	0	0	0	0	264.4	5.57746	5.6	-17.5818	45.4069	45.4	519.7	6.25325	2
372	Eurasia	Russia	133.75	69.25	1103.12	0	0	0	0	188	5.23644	5.2	-17.5818	45.4069	45.4	225.1	5.41654	1
373	Eurasia	Russia	142.75	65.25	1302.67	0	0	0	0	187.9	5.23591	5.2	-17.5818	45.4069	45.4	278.3	5.6287	1
374	Eurasia	Russia	144.75	63.75	1375.81	0	0	0	0	246.1	5.50574	5.5	-17.5818	45.4069	45.4	325.1	5.78413	1
375	Americas	Canada	-113.25	72.25	5468.71	0	0	0	0	34.2	3.53223	3.5	-17.5727	45.4053	45.4	80.6	4.3895	1
376	Eurasia	Russia	156.25	65.75	1278.07	0	0	0	0	244.6	5.49962	5.5	-17.5727	45.4053	45.4	256.1	5.54557	1
377	Eurasia	Russia	136.25	65.75	1278.07	0	0	0	0	231.2	5.44328	5.4	-17.5636	45.4037	45.4	300.8	5.70645	1
378	Eurasia	Russia	144.75	65.25	1302.67	0	0	0	0	214.2	5.36691	5.4	-17.5636	45.4037	45.4	288.5	5.6647	1
379	Eurasia	Russia	40.25	66.75	1497.65	0	0	0	0	314.8	5.75194	5.8	-17.5545	45.4021	45.4	498.3	6.2112	1
380	Americas	Canada	-121.75	72.75	923.781	0	0	0	0	68.9	4.23266	4.2	-17.5364	45.3988	45.4	128.9	4.85904	1
381	Americas	Canada	-122.75	72.75	923.781	0	0	0	0	71.8	4.27388	4.3	-17.5273	45.3972	45.4	121.6	4.80074	1
382	Eurasia	Russia	160.25	62.25	1447.96	0	0	0	0	207.6	5.33561	5.3	-17.5273	45.3972	45.4	370.2	5.91404	2
383	Americas	Canada	-101.75	64.75	1326.26	0	0	0	0	95.2	4.55598	4.6	-17.5182	45.3956	45.4	220.8	5.39726	1
384	Eurasia	Russia	144.75	65.75	1278.07	0	0	0	0	149.2	5.00529	5	-17.5182	45.3956	45.4	241.4	5.48646	1
385	Eurasia	Russia	160.25	62.75	1424.02	0	0	0	0	175.7	5.16878	5.2	-17.5182	45.3956	45.4	384.4	5.95168	2
386	Eurasia	Russia	96.75	66.75	1228.58	0	0	0	0	164.9	5.10534	5.1	-17.5	45.3924	45.4	500.6	6.21581	1
387	Americas	Canada	-119.75	72.75	909.354	0	0	0	0	72.2	4.27944	4.3	-17.4909	45.3908	45.4	135.2	4.90676	1
388	Americas	Canada	-93.75	73.25	1912.08	0	0	0	0	34.6	3.54385	3.5	-17.4909	45.3908	45.4	141.3	4.95089	1
389	Eurasia	Russia	134.75	64.75	1327.16	0	0	0	0	209.5	5.34472	5.3	-17.4909	45.3908	45.4	312.5	5.7446	1
390	Eurasia	Russia	160.75	68.25	1151.67	0	0	0	0	160.1	5.0758	5.1	-17.4909	45.3908	45.4	178.2	5.18291	2
391	Americas	Canada	-94.75	75.25	1190.07	0	0	0	0	25.7	3.24649	3.2	-17.4818	45.3892	45.4	137.6	4.92435	1
392	Eurasia	Russia	134.75	63.75	1375.81	0	0	0	0	170.6	5.13932	5.1	-17.4818	45.3892	45.4	354.1	5.86958	1
393	Americas	Canada	-92.25	72.75	661.04	0	0	0	0	9.5	2.25129	2.3	-17.4727	45.3875	45.4	148.7	5.00193	1
394	Eurasia	Sweden	21.75	66.75	1228.58	0	0	0	0	345.7	5.84557	5.8	-17.4727	45.3875	45.4	475.7	6.16479	2
395	Eurasia	Russia	173.75	67.25	1203.68	0	0	0	0	124	4.82028	4.8	-17.4727	45.3875	45.4	253.6	5.53576	2
396	Americas	NA	-85.25	71.25	953.435	0	0	0	0	34.9	3.55249	3.6	-17.4545	45.3843	45.4	147.8	4.99586	2
397	Americas	Canada	-123.25	72.25	949.644	0	0	0	0	88.5	4.483	4.5	-17.4545	45.3843	45.4	124.2	4.82189	1
398	Americas	Canada	-121.75	73.25	897.843	0	0	0	0	66.5	4.1972	4.2	-17.4545	45.3843	45.4	117.8	4.76899	1
399	Eurasia	Russia	91.75	75.25	2832.88	0	0	0	0	51.1	3.93378	3.9	-17.4545	45.3843	45.4	117.5	4.76644	1
400	Eurasia	Russia	133.25	64.75	1327.16	0	0	0	0	203.8	5.31714	5.3	-17.4545	45.3843	45.4	306.2	5.72424	1
401	Eurasia	Russia	124.75	65.75	1278.07	0	0	0	0	264.4	5.57746	5.6	-17.4455	45.3827	45.4	286.9	5.65913	1
402	Eurasia	Russia	134.25	64.75	1327.16	0	0	0	0	188.2	5.23751	5.2	-17.4455	45.3827	45.4	313.1	5.74652	2
403	Eurasia	Russia	161.75	66.75	1228.58	0	0	0	0	209.4	5.34425	5.3	-17.4455	45.3827	45.4	225.4	5.41788	1
404	Americas	Canada	-66.25	66.25	5161.59	0	0	0	0	53.5	3.97968	4	-17.4364	45.3811	45.4	451	6.11147	1
405	Americas	Canada	-122.75	73.25	2359.66	0	0	0	0	78.3	4.36055	4.4	-17.4364	45.3811	45.4	96.8	4.57265	1
406	Eurasia	Russia	75.75	66.75	1228.58	0	0	0	0	218.3	5.38587	5.4	-17.4364	45.3811	45.4	449.2	6.10747	1
407	Americas	Canada	-99.75	72.25	1170.01	0	0	0	0	46.1	3.83081	3.8	-17.4273	45.3795	45.4	110.9	4.70863	1
408	Americas	NA	-64.25	81.75	3922.11	0	0	0	0	4.9	1.58924	1.6	-17.4273	45.3795	45.4	263	5.57215	1
409	Eurasia	Russia	138.25	70.75	2979.85	0	0	0	0	166.3	5.11379	5.1	-17.4273	45.3795	45.4	198.2	5.28928	1
410	Eurasia	Russia	144.25	64.75	1327.16	0	0	0	0	179.4	5.18962	5.2	-17.4273	45.3795	45.4	321.1	5.77175	1
411	Eurasia	Russia	159.25	67.25	1203.68	0	0	0	0	205.1	5.3235	5.3	-17.4273	45.3795	45.4	211.6	5.3547	1
412	Eurasia	Russia	132.25	69.75	1077.76	0	0	0	0	212.3	5.358	5.4	-17.4182	45.3779	45.4	219	5.38907	1
413	Eurasia	Russia	79.75	66.75	1228.58	0	0	0	0	236.8	5.46722	5.5	-17.4091	45.3762	45.4	476.9	6.16731	1
414	Eurasia	Russia	124.25	65.75	996.213	0	0	0	0	255.7	5.544	5.5	-17.4091	45.3762	45.4	282.2	5.64262	1
415	Eurasia	Russia	135.25	64.75	1327.16	0	0	0	0	241.5	5.48687	5.5	-17.4	45.3746	45.4	294.1	5.68392	1
416	Eurasia	Russia	163.25	66.75	1228.58	0	0	0	0	202.4	5.31025	5.3	-17.4	45.3746	45.4	213.1	5.36176	1
417	Americas	NA	-116.75	74.75	272.645	0	0	0	0	8.8	2.17475	2.2	-17.3818	45.3714	45.4	113.4	4.73092	1
418	Eurasia	Russia	158.75	67.75	1178.68	0	0	0	0	230.2	5.43895	5.4	-17.3818	45.3714	45.4	192.3	5.25906	1
419	Eurasia	Russia	161.75	62.25	1447.96	0	0	0	0	234.2	5.45618	5.5	-17.3818	45.3714	45.4	345.4	5.8447	1
420	Americas	Canada	-132.75	66.75	1228.58	0	0	0	0	197.5	5.28574	5.3	-17.3727	45.3698	45.4	299.1	5.70078	1
421	Americas	Canada	-115.25	75.25	1966.21	0	0	0	0	30.6	3.421	3.4	-17.3727	45.3698	45.4	90.5	4.50535	1
422	Eurasia	Russia	176.75	67.25	1203.68	0	0	0	0	65.7	4.1851	4.2	-17.3727	45.3698	45.4	334.9	5.81383	2
423	Eurasia	Russia	158.25	63.25	1399.98	0	0	0	0	181.6	5.20181	5.2	-17.3636	45.3682	45.4	377.9	5.93463	1
424	Eurasia	Russia	158.75	62.75	1424.02	0	0	0	0	164.1	5.10048	5.1	-17.3636	45.3682	45.4	413.5	6.02466	1
425	Eurasia	Russia	144.25	64.25	1351.54	0	0	0	0	213.4	5.36317	5.4	-17.3545	45.3666	45.4	276	5.6204	1
426	Eurasia	Russia	158.75	68.25	1153.59	0	0	0	0	198.9	5.2928	5.3	-17.3545	45.3666	45.4	183.5	5.21221	1
427	Americas	Canada	-123.25	72.75	923.781	0	0	0	0	87.6	4.47278	4.5	-17.3455	45.365	45.4	117.4	4.76559	1
428	Eurasia	Russia	135.25	63.75	1375.81	0	0	0	0	200.7	5.30181	5.3	-17.3364	45.3634	45.4	324	5.78074	1
429	Eurasia	Russia	171.75	62.25	1447.96	0	0	0	0	149.9	5.00997	5	-17.3364	45.3634	45.4	465.4	6.1429	1
430	Eurasia	Russia	172.75	62.25	1447.96	0	0	0	0	160.3	5.07705	5.1	-17.3364	45.3634	45.4	432.7	6.07004	1
431	Americas	Canada	-115.75	75.25	1805.99	0	0	0	0	23.4	3.15274	3.2	-17.3273	45.3617	45.4	70	4.2485	1
432	Eurasia	Russia	95.25	75.25	4082.35	0	0	0	0	41.9	3.73529	3.7	-17.3273	45.3617	45.4	111.5	4.71402	2
433	Eurasia	Russia	134.75	64.25	1351.54	0	0	0	0	166.3	5.11379	5.1	-17.3273	45.3617	45.4	359.2	5.88388	1
434	Eurasia	Russia	144.25	66.75	1228.58	0	0	0	0	220.2	5.39454	5.4	-17.3273	45.3617	45.4	326.8	5.78935	1
435	Eurasia	Russia	175.25	64.25	1351.54	0	0	0	0	192.6	5.26062	5.3	-17.3273	45.3617	45.4	360.3	5.88694	1
436	Eurasia	Russia	157.25	65.25	1302.67	0	0	0	0	224.6	5.41432	5.4	-17.3182	45.3601	45.4	267	5.58725	2
437	Americas	NA	-114.25	74.75	242.809	0	0	0	0	9.2	2.2192	2.2	-17.3091	45.3585	45.4	83.6	4.42604	1
438	Americas	NA	-63.25	81.75	5718.25	0	0	0	0	5.3	1.66771	1.7	-17.3091	45.3585	45.4	194.7	5.27146	1
439	Eurasia	Russia	133.75	64.25	1351.54	0	0	0	0	169.4	5.13226	5.1	-17.3091	45.3585	45.4	363.2	5.89495	2
440	Eurasia	Russia	159.75	62.75	1424.02	0	0	0	0	173.6	5.15675	5.2	-17.3091	45.3585	45.4	378	5.93489	1
441	Americas	Canada	-122.25	72.75	923.781	0	0	0	0	69.4	4.23989	4.2	-17.3	45.3569	45.4	125.6	4.8331	1
442	Eurasia	Russia	138.25	66.75	1228.58	0	0	0	0	164.1	5.10048	5.1	-17.3	45.3569	45.4	262	5.56834	1
443	Eurasia	Russia	145.25	65.75	1278.07	0	0	0	0	155.6	5.04729	5	-17.3	45.3569	45.4	261.6	5.56682	1
444	Eurasia	Russia	154.25	64.25	1351.54	1	0	0.000739897	0	283.3	5.64651	5.6	-17.2909	45.3553	45.4	277.5	5.62582	1
445	Eurasia	Russia	160.25	68.75	1470.67	0	0	0	0	130	4.86753	4.9	-17.2818	45.3537	45.4	163.1	5.09436	1
446	Eurasia	Russia	143.75	64.25	1351.54	0	0	0	0	209.1	5.34281	5.3	-17.2727	45.3521	45.4	329.6	5.79788	1
447	Americas	NA	-95.75	74.75	1662.87	0	0	0	0	8.1	2.09186	2.1	-17.2636	45.3504	45.4	122.4	4.80729	1
448	Eurasia	Russia	126.25	65.25	1302.67	0	0	0	0	274.2	5.61386	5.6	-17.2636	45.3504	45.4	294.8	5.6863	1
449	Eurasia	Russia	123.25	64.75	1327.16	0	0	0	0	244.1	5.49758	5.5	-17.2545	45.3488	45.3	276.1	5.62076	1
450	Eurasia	Russia	144.25	65.25	1302.67	0	0	0	0	202.9	5.31271	5.3	-17.2545	45.3488	45.3	304	5.71703	1
451	Americas	NA	-95.75	76.25	1630.56	0	0	0	0	9.5	2.25129	2.3	-17.2455	45.3472	45.3	118.3	4.77322	1
452	Eurasia	Russia	171.25	62.25	1447.96	0	0	0	0	151.2	5.0186	5	-17.2455	45.3472	45.3	478.2	6.17003	1
453	Americas	Canada	-82.75	66.75	1047.41	0	0	0	0	24.9	3.21487	3.2	-17.2364	45.3456	45.3	251.7	5.52824	1
454	Americas	NA	-53.75	66.75	471.28	0	0	0	0	134.1	4.89859	4.9	-17.2364	45.3456	45.3	401.2	5.99446	1
455	Americas	Canada	-100.75	78.25	951.242	0	0	0	0	21.9	3.08649	3.1	-17.2364	45.3456	45.3	105.6	4.65966	1
456	Eurasia	Russia	94.25	74.75	819.597	0	0	0	0	40.4	3.69883	3.7	-17.2364	45.3456	45.3	271	5.60212	2
457	Eurasia	Russia	131.75	66.25	1253.38	0	0	0	0	208.8	5.34138	5.3	-17.2364	45.3456	45.3	261.5	5.56643	1
458	Americas	Canada	-91.25	74.75	1127.7	0	0	0	0	11.6	2.45101	2.5	-17.2273	45.344	45.3	148.6	5.00126	1
459	Eurasia	Russia	114.25	64.25	1351.54	0	0	0	0	224.6	5.41432	5.4	-17.2273	45.344	45.3	325.9	5.78659	1
460	Americas	Canada	-122.25	72.25	949.644	0	0	0	0	71	4.26268	4.3	-17.2182	45.3424	45.3	133.2	4.89185	1
461	Americas	NA	-109.25	74.75	80.0691	0	0	0	0	9.1	2.20827	2.2	-17.2182	45.3424	45.3	66.8	4.2017	1
462	Eurasia	Russia	133.25	64.25	1351.54	0	0	0	0	171	5.14166	5.1	-17.2182	45.3424	45.3	371.1	5.91647	1
463	Eurasia	Russia	161.75	66.25	1253.38	0	0	0	0	181.4	5.2007	5.2	-17.2182	45.3424	45.3	252.2	5.53022	1
464	Eurasia	Russia	100.75	66.75	1228.58	0	0	0	0	211.4	5.35375	5.4	-17.2091	45.3408	45.3	393.5	5.97508	1
465	Eurasia	Russia	121.75	63.75	1323.2	0	0	0	0	248.8	5.51665	5.5	-17.2091	45.3408	45.3	261.7	5.5672	1
466	Americas	NA	-114.25	68.75	702.701	0	0	0	0	55.1	4.00915	4	-17.2	45.3392	45.3	163.8	5.09865	1
467	Americas	Canada	-112.25	75.25	1334.58	0	0	0	0	26.7	3.28466	3.3	-17.2	45.3392	45.3	60.8	4.10759	1
468	Eurasia	Russia	110.25	63.75	1375.81	0	0	0	0	246.9	5.50898	5.5	-17.2	45.3392	45.3	337.6	5.82186	1
469	Eurasia	Russia	93.75	74.75	819.597	0	0	0	0	38.4	3.64806	3.6	-17.1909	45.3376	45.3	272.3	5.6069	2
470	Eurasia	Russia	135.25	64.25	1351.54	0	0	0	0	189.4	5.24386	5.2	-17.1909	45.3376	45.3	325.8	5.78628	1
471	Eurasia	Russia	155.25	63.75	1375.81	0	0	0	0	224.2	5.41254	5.4	-17.1909	45.3376	45.3	295.7	5.68935	1
472	Eurasia	Russia	117.75	66.75	1228.58	0	0	0	0	189.5	5.24439	5.2	-17.1818	45.336	45.3	283.1	5.6458	1
473	Eurasia	Russia	159.75	67.25	1203.68	0	0	0	0	196	5.27811	5.3	-17.1727	45.3343	45.3	220.4	5.39544	1
474	Eurasia	Russia	89.25	74.25	2227.33	0	0	0	0	96.2	4.56643	4.6	-17.1636	45.3327	45.3	280.5	5.63657	1
475	Eurasia	Russia	94.75	74.75	819.597	0	0	0	0	49.1	3.89386	3.9	-17.1636	45.3327	45.3	263.4	5.57367	1
476	Eurasia	Russia	63.25	66.75	1228.58	0	0	0	0	244.3	5.4984	5.5	-17.1545	45.3311	45.3	454.9	6.12008	1
477	Eurasia	Russia	134.75	69.25	1103.12	0	0	0	0	235.9	5.46341	5.5	-17.1545	45.3311	45.3	208.9	5.34186	1
478	Eurasia	Norway	7.75	61.25	1492.68	0	0	0	0	262.5	5.57025	5.6	-17.1364	45.3279	45.3	887	6.78784	2
479	Eurasia	Russia	110.25	66.75	1228.58	0	0	0	0	235.4	5.46129	5.5	-17.1364	45.3279	45.3	301.4	5.70844	1
480	Eurasia	Russia	156.75	68.25	1136.75	0	0	0	0	207.8	5.33658	5.3	-17.1364	45.3279	45.3	189.7	5.24544	1
481	Americas	NA	-107.75	68.75	1072.63	0	0	0	0	79.2	4.37198	4.4	-17.1273	45.3263	45.3	129.6	4.86445	1
482	Eurasia	Russia	123.25	65.25	1302.67	0	0	0	0	253.5	5.53536	5.5	-17.1273	45.3263	45.3	279.6	5.63336	1
483	Eurasia	Russia	145.75	68.75	1128.4	0	0	0	0	209	5.34233	5.3	-17.1273	45.3263	45.3	247.9	5.51303	1
484	Eurasia	Russia	166.75	63.75	1375.81	0	0	0	0	213.8	5.36504	5.4	-17.1273	45.3263	45.3	334.6	5.81294	1
485	Eurasia	Russia	168.25	64.75	1327.16	0	0	0	0	208.1	5.33802	5.3	-17.1273	45.3263	45.3	326.3	5.78782	1
486	Eurasia	Russia	111.25	64.25	1351.54	0	0	0	0	263.9	5.57557	5.6	-17.1182	45.3247	45.3	336.9	5.81979	1
487	Eurasia	Russia	112.75	63.75	1375.81	0	0	0	0	249.3	5.51866	5.5	-17.1182	45.3247	45.3	337.6	5.82186	1
488	Eurasia	Russia	162.75	66.25	1253.38	0	0	0	0	179	5.18739	5.2	-17.1182	45.3247	45.3	242	5.48894	1
489	Americas	Canada	-94.75	74.75	714.295	0	0	0	0	8.2	2.10413	2.1	-17.1091	45.3231	45.3	145.4	4.97949	1
490	Americas	NA	-114.75	74.75	14.9974	0	0	0	0	10.1	2.31254	2.3	-17.1091	45.3231	45.3	92.7	4.52937	1
491	Eurasia	Russia	123.75	63.75	1375.81	0	0	0	0	262.3	5.56949	5.6	-17.1091	45.3231	45.3	268.1	5.59136	1
492	Eurasia	Russia	134.75	65.25	1302.67	0	0	0	0	199.7	5.29682	5.3	-17.1091	45.3231	45.3	279.5	5.633	2
493	Americas	Canada	-128.75	66.75	1228.57	0	0	0	0	199.9	5.29782	5.3	-17.0909	45.3199	45.3	257.8	5.55218	1
494	Eurasia	Russia	113.25	66.75	1228.58	0	0	0	0	221.8	5.40178	5.4	-17.0909	45.3199	45.3	302.7	5.71274	1
495	Eurasia	Russia	153.75	64.25	1351.54	0	0	0	0	255.2	5.54205	5.5	-17.0909	45.3199	45.3	305	5.72031	1
496	Americas	Greenland	-20.75	75.25	3949.61	0	0	0	0	36.2	3.58906	3.6	-17.0818	45.3183	45.3	245.6	5.5037	2
497	Americas	Canada	-118.25	68.25	2445.02	0	0	0	0	85	4.44265	4.4	-17.0727	45.3166	45.3	181	5.1985	2
498	Eurasia	Russia	105.25	66.75	1228.58	0	0	0	0	221.3	5.39952	5.4	-17.0727	45.3166	45.3	350.4	5.85908	1
499	Americas	Canada	-112.75	75.25	1628.95	0	0	0	0	30.6	3.421	3.4	-17.0636	45.315	45.3	60.7	4.10594	1
500	Americas	NA	-94.25	76.25	2111.5	0	0	0	0	28.8	3.36038	3.4	-17.0545	45.3134	45.3	117.1	4.76303	1
501	Eurasia	Russia	156.75	64.25	1351.54	0	0	0	0	228.3	5.43066	5.4	-17.0545	45.3134	45.3	281.8	5.6412	1
502	Eurasia	Russia	178.75	66.75	1228.58	0	0	0	0	108.4	4.68583	4.7	-17.0455	45.3118	45.3	371.2	5.91674	1
503	Americas	Canada	-87.75	72.75	923.781	0	0	0	0	30.4	3.41444	3.4	-17.0364	45.3102	45.3	151.3	5.01926	1
504	Eurasia	Russia	84.75	69.75	947.026	0	0	0	0	154.6	5.04084	5	-17.0364	45.3102	45.3	496.5	6.20758	1
505	Americas	NA	-102.25	78.25	901.059	0	0	0	0	24.8	3.21084	3.2	-17.0273	45.3086	45.3	111.5	4.71402	1
506	Eurasia	Russia	145.25	67.25	1203.68	0	0	0	0	219.2	5.38998	5.4	-17.0273	45.3086	45.3	236.6	5.46637	1
507	Eurasia	Russia	161.25	66.25	1253.38	0	0	0	0	196.6	5.28117	5.3	-17.0273	45.3086	45.3	243	5.49306	2
508	Eurasia	Russia	176.75	64.25	1351.54	0	0	0	0	172.1	5.14808	5.1	-17.0273	45.3086	45.3	390.9	5.96845	1
509	Americas	Canada	-97.75	72.25	1389.05	0	0	0	0	44.4	3.79324	3.8	-17.0182	45.307	45.3	122.4	4.80729	1
510	Eurasia	Russia	159.75	63.25	1399.98	0	0	0	0	195.8	5.27709	5.3	-17.0182	45.307	45.3	383	5.94803	1
511	Eurasia	Russia	94.25	75.25	3308.15	0	0	0	0	40.7	3.70623	3.7	-17.0091	45.3054	45.3	109.1	4.69226	2
512	Eurasia	Russia	131.75	68.25	1153.59	0	0	0	0	190	5.24702	5.2	-17.0091	45.3054	45.3	271.1	5.60249	1
513	Eurasia	Russia	112.25	67.25	1203.68	0	0	0	0	241.6	5.48728	5.5	-17	45.3038	45.3	299.9	5.70345	1
514	Eurasia	Russia	157.25	68.25	1117.08	0	0	0	0	198.5	5.29079	5.3	-17	45.3038	45.3	188.4	5.23857	1
515	Americas	Canada	-121.75	73.75	3205.98	0	0	0	0	58.2	4.06389	4.1	-16.9909	45.3022	45.3	100	4.60517	1
516	Eurasia	Russia	58.25	74.25	3261.12	0	0	0	0	36.3	3.59182	3.6	-16.9909	45.3022	45.3	190.9	5.25175	1
517	Eurasia	Russia	97.25	74.75	819.597	0	0	0	0	51.1	3.93378	3.9	-16.9909	45.3022	45.3	247.4	5.51101	1
518	Eurasia	Russia	145.25	64.75	1327.16	0	0	0	0	156.6	5.05369	5.1	-16.9909	45.3022	45.3	338.9	5.82571	1
519	Eurasia	Russia	146.75	69.75	1077.76	0	0	0	0	175	5.16479	5.2	-16.9727	45.299	45.3	232.6	5.44932	1
520	Eurasia	Russia	159.25	69.75	1001.9	0	0	0	0	134.6	4.90231	4.9	-16.9727	45.299	45.3	158.7	5.06702	1
521	Eurasia	Russia	175.75	64.25	1351.54	0	0	0	0	177.9	5.18122	5.2	-16.9727	45.299	45.3	389.4	5.96461	1
522	Americas	Canada	-123.75	72.25	949.644	0	0	0	0	85	4.44265	4.4	-16.9636	45.2973	45.3	121.1	4.79662	1
523	Eurasia	Russia	114.25	65.25	1302.67	0	0	0	0	216	5.37528	5.4	-16.9636	45.2973	45.3	312.1	5.74332	1
524	Eurasia	Russia	152.25	64.25	1351.54	0	0	0	0	236.5	5.46595	5.5	-16.9636	45.2973	45.3	328.3	5.79393	1
525	Eurasia	Russia	172.25	62.25	1447.96	0	0	0	0	141.7	4.95371	5	-16.9636	45.2973	45.3	449.3	6.10769	1
526	Americas	Greenland	-19.75	75.25	2704	0	0	0	0	33.3	3.50556	3.5	-16.9545	45.2957	45.3	282.5	5.64368	1
527	Eurasia	Russia	29.75	66.75	1228.58	0	0	0	0	295.8	5.68968	5.7	-16.9545	45.2957	45.3	538.7	6.28916	1
528	Eurasia	Russia	92.25	75.25	1841.19	0	0	0	0	47.2	3.85439	3.9	-16.9545	45.2957	45.3	115.2	4.74667	1
529	Eurasia	Russia	144.25	63.75	1375.81	0	0	0	0	206.8	5.33175	5.3	-16.9545	45.2957	45.3	374	5.92426	1
530	Americas	Canada	-99.25	75.75	1097.45	0	0	0	0	24.3	3.19048	3.2	-16.9455	45.2941	45.3	118.7	4.7766	1
531	Eurasia	Russia	52.75	66.75	1222.43	0	0	0	0	279.9	5.63443	5.6	-16.9455	45.2941	45.3	472.7	6.15846	1
532	Americas	NA	-107.75	66.75	1246.08	0	0	0	0	120.4	4.79082	4.8	-16.9273	45.2909	45.3	165.6	5.10958	1
533	Americas	NA	-101.75	72.25	2339.78	0	0	0	0	30.8	3.42751	3.4	-16.9273	45.2909	45.3	97	4.57471	1
534	Eurasia	Russia	162.25	66.25	1253.38	0	0	0	0	201.5	5.30579	5.3	-16.9273	45.2909	45.3	260.9	5.56414	1
535	Eurasia	Russia	98.25	74.75	819.597	0	0	0	0	47	3.85015	3.9	-16.9182	45.2893	45.3	250.6	5.52386	1
536	Eurasia	Russia	132.75	68.75	1128.4	0	0	0	0	210.1	5.34758	5.3	-16.9182	45.2893	45.3	225.4	5.41788	1
537	Eurasia	Russia	157.75	68.25	1030.49	0	0	0	0	192.1	5.25802	5.3	-16.9182	45.2893	45.3	184.2	5.21602	1
538	Eurasia	Russia	178.75	65.75	1278.07	0	0	0	0	114.6	4.74145	4.7	-16.9182	45.2893	45.3	399.5	5.99021	1
539	Eurasia	Russia	124.25	64.25	1312.7	0	0	0	0	249.2	5.51826	5.5	-16.9091	45.2877	45.3	274.8	5.61604	1
540	Eurasia	Russia	158.25	67.75	1178.68	0	0	0	0	201.6	5.30629	5.3	-16.9091	45.2877	45.3	197	5.2832	1
541	Americas	Canada	-123.25	73.25	2511.51	0	0	0	0	93.4	4.53689	4.5	-16.9	45.2861	45.3	89	4.48864	1
542	Eurasia	Russia	96.25	74.25	845.749	0	0	0	0	59.9	4.09268	4.1	-16.9	45.2861	45.3	283.1	5.6458	1
543	Eurasia	Russia	146.25	69.25	1088.35	0	0	0	0	210.5	5.34949	5.3	-16.9	45.2861	45.3	246.6	5.50777	1
544	Americas	Canada	-83.75	67.25	1203.68	0	0	0	0	31.7	3.45632	3.5	-16.8909	45.2845	45.3	236.2	5.46468	1
545	Eurasia	Russia	144.75	64.25	1351.54	0	0	0	0	250.4	5.52306	5.5	-16.8909	45.2845	45.3	276.2	5.62113	1
546	Eurasia	Russia	158.75	69.75	968.826	0	0	0	0	135.1	4.90602	4.9	-16.8909	45.2845	45.3	159.9	5.07455	1
547	Eurasia	Russia	110.25	67.25	1203.68	0	0	0	0	227.5	5.42715	5.4	-16.8818	45.2829	45.3	302.2	5.71109	1
548	Eurasia	Russia	133.75	69.75	1077.76	0	0	0	0	197.3	5.28473	5.3	-16.8818	45.2829	45.3	225.5	5.41832	1
549	Americas	NA	-101.25	72.25	898.757	0	0	0	0	43.6	3.77506	3.8	-16.8727	45.2813	45.3	103.7	4.6415	1
550	Eurasia	Russia	99.25	74.25	795.341	0	0	0	0	89.6	4.49536	4.5	-16.8727	45.2813	45.3	248.4	5.51504	1
551	Eurasia	Russia	95.75	74.25	845.749	0	0	0	0	65.9	4.18814	4.2	-16.8636	45.2797	45.3	288.9	5.66608	1
552	Eurasia	Russia	99.75	74.75	819.597	0	0	0	0	51.6	3.94352	3.9	-16.8636	45.2797	45.3	236.7	5.46679	1
553	Eurasia	Russia	145.75	69.25	1091.23	0	0	0	0	196.5	5.28066	5.3	-16.8636	45.2797	45.3	251.3	5.52665	1
554	Eurasia	Russia	155.25	64.25	1351.54	0	0	0	0	232.7	5.44975	5.4	-16.8636	45.2797	45.3	276.1	5.62076	1
555	Eurasia	Russia	99.75	74.25	537.578	0	0	0	0	87.3	4.46935	4.5	-16.8545	45.2781	45.3	238	5.47227	1
556	Eurasia	Russia	145.75	67.25	1198.69	0	0	0	0	224.5	5.41388	5.4	-16.8545	45.2781	45.3	241.4	5.48646	1
557	Americas	NA	-106.75	74.75	277.137	0	0	0	0	9	2.19722	2.2	-16.8455	45.2765	45.3	67.7	4.21509	1
558	Eurasia	Russia	145.25	64.25	1351.54	0	0	0	0	173.7	5.15733	5.2	-16.8455	45.2765	45.3	298.9	5.70011	1
559	Americas	NA	-110.25	74.75	671.445	0	0	0	0	9.4	2.24071	2.2	-16.8364	45.2749	45.3	61.5	4.11904	1
560	Eurasia	Russia	83.25	72.75	2118.6	0	0	0	0	108.1	4.68306	4.7	-16.8364	45.2749	45.3	372.1	5.91916	1
561	Eurasia	Russia	84.25	69.25	1103.12	0	0	0	0	208.3	5.33898	5.3	-16.8364	45.2749	45.3	490.8	6.19604	1
562	Eurasia	Russia	95.75	75.25	3636.83	0	0	0	0	51.4	3.93964	3.9	-16.8364	45.2749	45.3	156	5.04986	1
563	Eurasia	Russia	96.75	74.25	845.749	0	0	0	0	63.5	4.15104	4.2	-16.8364	45.2749	45.3	285.6	5.65459	1
564	Eurasia	Russia	147.25	66.75	1205.95	0	0	0	0	216.9	5.37944	5.4	-16.8364	45.2749	45.3	235.3	5.46086	1
565	Americas	Canada	-100.25	73.25	1253.03	0	0	0	0	39.1	3.66612	3.7	-16.8273	45.2733	45.3	107.7	4.67935	1
566	Americas	Canada	-87.25	74.75	1744.89	0	0	0	0	10.9	2.38876	2.4	-16.8273	45.2733	45.3	124.4	4.8235	1
567	Americas	Canada	-90.25	75.25	793.378	0	0	0	0	26.2	3.26576	3.3	-16.8273	45.2733	45.3	148.2	4.99856	1
568	Eurasia	Russia	97.25	74.25	845.749	0	0	0	0	65.2	4.17746	4.2	-16.8182	45.2716	45.3	287.1	5.65983	1
569	Eurasia	Russia	158.25	66.75	1228.58	0	0	0	0	201.7	5.30678	5.3	-16.8182	45.2716	45.3	228.4	5.4311	1
570	Americas	Canada	-110.75	74.75	1378.29	0	0	0	0	8.4	2.12823	2.1	-16.8091	45.27	45.3	58.8	4.07414	1
571	Americas	Canada	-109.25	75.25	2281.63	0	0	0	0	23.5	3.157	3.2	-16.8091	45.27	45.3	53.7	3.98341	1
572	Eurasia	Russia	83.75	69.25	1642	0	0	0	0	193.3	5.26424	5.3	-16.8091	45.27	45.3	474.1	6.16142	1
573	Eurasia	Russia	132.75	64.25	1351.54	0	0	0	0	153	5.03044	5	-16.8091	45.27	45.3	367.6	5.907	1
574	Eurasia	Russia	175.75	63.75	1357.74	0	0	0	0	199.7	5.29682	5.3	-16.8091	45.27	45.3	388.5	5.96229	1
575	Eurasia	Russia	107.75	75.25	793.378	0	0	0	0	40.7	3.70623	3.7	-16.7909	45.2668	45.3	219.5	5.39135	1
576	Eurasia	Russia	112.25	63.75	1375.81	0	0	0	0	251.8	5.52864	5.5	-16.7909	45.2668	45.3	338.9	5.82571	1
577	Eurasia	Russia	154.25	63.75	1375.81	0	0	0	0	266.1	5.58387	5.6	-16.7909	45.2668	45.3	294.4	5.68494	1
578	Eurasia	Russia	110.75	67.25	1203.68	0	0	0	0	230.3	5.43938	5.4	-16.7727	45.2636	45.3	296.1	5.6907	1
579	Eurasia	Russia	176.25	64.25	1351.54	0	0	0	0	177.1	5.17671	5.2	-16.7727	45.2636	45.3	376	5.92959	1
580	Eurasia	Russia	158.25	62.75	1424.02	0	0	0	0	164.3	5.10169	5.1	-16.7636	45.262	45.3	399.3	5.98971	1
581	Americas	Canada	-105.75	68.75	960.609	0	0	0	0	68.3	4.22391	4.2	-16.7455	45.2588	45.3	138.6	4.93159	2
582	Americas	NA	-20.75	74.75	2628.93	0	0	0	0	35	3.55535	3.6	-16.7455	45.2588	45.3	362.5	5.89302	2
583	Eurasia	Russia	96.25	75.25	2817.6	0	0	0	0	55.7	4.01998	4	-16.7455	45.2588	45.3	134.4	4.90082	1
584	Eurasia	Russia	99.25	74.75	819.597	0	0	0	0	53.9	3.98713	4	-16.7455	45.2588	45.3	239.7	5.47939	1
585	Eurasia	Russia	175.75	67.75	1178.68	0	0	0	0	98.7	4.59208	4.6	-16.7455	45.2588	45.3	305.2	5.72097	1
586	Eurasia	Russia	125.25	65.25	1302.67	0	0	0	0	265.1	5.58011	5.6	-16.7364	45.2572	45.3	275.8	5.61968	1
587	Eurasia	Russia	177.25	65.25	1261.86	0	0	0	0	148.9	5.00327	5	-16.7364	45.2572	45.3	357.5	5.87914	1
588	Americas	Canada	-112.75	74.75	788.931	0	0	0	0	31.3	3.44362	3.4	-16.7182	45.254	45.3	76.8	4.3412	1
589	Eurasia	Russia	143.75	64.75	1327.16	0	0	0	0	170.7	5.13991	5.1	-16.7182	45.254	45.3	280.2	5.6355	1
590	Eurasia	Russia	158.75	66.25	1253.38	0	0	0	0	187.6	5.23431	5.2	-16.7182	45.254	45.3	247.2	5.5102	1
591	Eurasia	Russia	161.75	61.75	1471.78	0	0	0	0	230.2	5.43895	5.4	-16.7182	45.254	45.3	403.8	6.00092	1
592	Eurasia	Russia	93.25	73.25	897.843	0	0	0	0	111.7	4.71582	4.7	-16.7091	45.2524	45.3	304.6	5.719	1
593	Eurasia	Russia	134.25	69.25	1103.12	0	0	0	0	213.3	5.3627	5.4	-16.7091	45.2524	45.3	217.1	5.38036	1
594	Eurasia	Russia	160.25	63.25	1399.98	0	0	0	0	209.4	5.34425	5.3	-16.7091	45.2524	45.3	364	5.89715	2
595	Eurasia	Russia	56.25	74.25	5540.11	0	0	0	0	50.1	3.91402	3.9	-16.7	45.2508	45.3	249.5	5.51946	1
596	Eurasia	Russia	106.25	74.75	819.597	0	0	0	0	35.4	3.56671	3.6	-16.7	45.2508	45.3	207.2	5.33368	1
597	Eurasia	Russia	167.75	66.75	1228.58	0	0	0	0	150.1	5.0113	5	-16.7	45.2508	45.3	294.1	5.68392	1
598	Americas	Canada	-92.75	78.75	469.947	0	0	0	0	8.2	2.10413	2.1	-16.6909	45.2492	45.2	131.5	4.87901	1
599	Eurasia	Russia	98.75	74.25	845.749	0	0	0	0	77.1	4.3451	4.3	-16.6909	45.2492	45.2	256.1	5.54557	1
600	Eurasia	Russia	98.75	74.75	819.597	0	0	0	0	49	3.89182	3.9	-16.6909	45.2492	45.2	250	5.52146	1
601	Eurasia	Russia	131.25	66.25	1253.38	0	0	0	0	223.3	5.40852	5.4	-16.6818	45.2476	45.2	279.2	5.63193	1
602	Eurasia	Russia	176.75	67.75	1178.68	0	0	0	0	90.2	4.50203	4.5	-16.6818	45.2476	45.2	337.2	5.82068	1
603	Americas	Canada	-88.25	71.25	553.078	0	0	0	0	31.2	3.44042	3.4	-16.6727	45.246	45.2	153.4	5.03305	1
604	Eurasia	Russia	106.75	74.25	719.591	0	0	0	0	119.2	4.7808	4.8	-16.6727	45.246	45.2	207.9	5.33706	1
605	Eurasia	Russia	111.25	67.25	1203.68	0	0	0	0	243.5	5.49512	5.5	-16.6727	45.246	45.2	299.4	5.70178	1
606	Eurasia	Russia	122.75	63.75	1339.78	0	0	0	0	252.9	5.53299	5.5	-16.6636	45.2444	45.2	267.9	5.59061	1
607	Eurasia	Russia	133.25	69.25	1103.12	0	0	0	0	189	5.24175	5.2	-16.6636	45.2444	45.2	223.9	5.4112	1
608	Eurasia	Russia	173.25	67.75	1178.68	0	0	0	0	114.2	4.73795	4.7	-16.6545	45.2428	45.2	247.6	5.51181	1
609	Eurasia	Russia	93.75	75.25	2950.73	0	0	0	0	40.5	3.7013	3.7	-16.6455	45.2412	45.2	111.4	4.71313	1
610	Eurasia	Russia	133.75	68.25	1153.59	0	0	0	0	225.8	5.41965	5.4	-16.6364	45.2396	45.2	213	5.36129	1
611	Eurasia	Russia	162.25	66.75	1228.58	0	0	0	0	215.2	5.37157	5.4	-16.6364	45.2396	45.2	217.7	5.38312	1
612	Americas	Canada	-121.75	72.25	949.644	0	0	0	0	57.9	4.05872	4.1	-16.6182	45.2364	45.2	133.9	4.89709	1
613	Americas	Canada	-64.75	82.25	6408.21	0	0	0	0	4.5	1.50408	1.5	-16.6182	45.2364	45.2	206.5	5.3303
614	Eurasia	Russia	93.75	74.25	845.749	0	0	0	0	61.6	4.12066	4.1	-16.6182	45.2364	45.2	290.2	5.67057	2
615	Eurasia	Russia	111.75	66.25	1253.38	0	0	0	0	223.2	5.40807	5.4	-16.6182	45.2364	45.2	315	5.75257	1
616	Eurasia	Russia	145.25	65.25	1302.67	0	0	0	0	206.4	5.32982	5.3	-16.6182	45.2364	45.2	320.8	5.77082	1
617	Eurasia	Russia	147.25	67.25	1203.68	0	0	0	0	197.1	5.28371	5.3	-16.6091	45.2347	45.2	246.1	5.50574	1
618	Eurasia	Russia	166.75	64.25	1351.54	0	0	0	0	202.3	5.30975	5.3	-16.6091	45.2347	45.2	353.3	5.86732	1
619	Eurasia	Russia	56.75	74.25	2757.57	0	0	0	0	38.2	3.64284	3.6	-16.6	45.2331	45.2	234	5.45532	1
620	Eurasia	Russia	125.75	70.75	1013.43	0	0	0	0	189.5	5.24439	5.2	-16.6	45.2331	45.2	320.2	5.76895	1
621	Eurasia	Russia	158.25	68.25	1140.39	0	0	0	0	212.5	5.35894	5.4	-16.5909	45.2315	45.2	185.7	5.22413	1
622	Americas	Canada	-86.75	66.75	1699.35	0	0	0	0	47.3	3.85651	3.9	-16.5818	45.2299	45.2	191.1	5.2528	1
623	Eurasia	Russia	157.75	65.75	1278.07	0	0	0	0	212.2	5.35753	5.4	-16.5636	45.2267	45.2	259.2	5.5576	1
624	Americas	Canada	-88.75	72.25	949.644	0	0	0	0	31.1	3.43721	3.4	-16.5545	45.2251	45.2	146.4	4.98634	1
625	Americas	NA	-94.75	76.25	1116.43	0	0	0	0	28.5	3.3499	3.3	-16.5455	45.2235	45.2	119.5	4.78332	1
626	Americas	Canada	-83.25	72.25	949.644	0	0	0	0	15.7	2.75366	2.8	-16.5364	45.2219	45.2	207.8	5.33658	1
627	Eurasia	Russia	107.25	74.25	610.318	0	0	0	0	112.6	4.72384	4.7	-16.5364	45.2219	45.2	212.7	5.35988	1
628	Eurasia	Russia	134.25	69.75	1077.76	0	0	0	0	177	5.17615	5.2	-16.5364	45.2219	45.2	257.3	5.55024	1
629	Eurasia	Russia	147.25	65.75	1278.07	0	0	0	0	241.9	5.48852	5.5	-16.5364	45.2219	45.2	325.6	5.78567	1
630	Eurasia	Russia	144.75	67.75	1165.42	0	0	0	0	200.2	5.29932	5.3	-16.5273	45.2203	45.2	233.1	5.45147	1
631	Americas	NA	-23.25	73.25	3523.21	0	0	0	0	33.6	3.51453	3.5	-16.5182	45.2187	45.2	420.2	6.04073	1
632	Eurasia	Russia	123.25	63.75	1331.03	0	0	0	0	260.3	5.56183	5.6	-16.5182	45.2187	45.2	268.2	5.59173	1
633	Eurasia	Russia	124.75	64.25	1334.45	0	0	0	0	279.8	5.63408	5.6	-16.5182	45.2187	45.2	272.7	5.60837	1
634	Eurasia	Russia	171.75	66.75	1228.58	0	0	0	0	107.5	4.67749	4.7	-16.5182	45.2187	45.2	267.2	5.588	2
635	Americas	Canada	-92.25	78.75	537.149	0	0	0	0	8.2	2.10413	2.1	-16.5091	45.2171	45.2	135.2	4.90676	1
636	Eurasia	Russia	143.75	66.75	1228.58	0	0	0	0	213.5	5.36364	5.4	-16.5091	45.2171	45.2	297.4	5.69508	1
637	Eurasia	Russia	128.25	67.75	1178.68	0	0	0	0	118.4	4.77407	4.8	-16.5	45.2155	45.2	371.1	5.91647	1
638	Eurasia	Russia	99.25	70.75	1026.76	0	0	0	0	182.6	5.2073	5.2	-16.4909	45.2139	45.2	315.5	5.75416	1
639	Eurasia	Russia	130.25	66.25	1253.38	0	0	0	0	243.4	5.49471	5.5	-16.4909	45.2139	45.2	327.5	5.79149	1
640	Eurasia	Russia	131.25	68.25	1153.59	0	0	0	0	181	5.1985	5.2	-16.4909	45.2139	45.2	268.9	5.59434	1
641	Eurasia	Russia	157.75	68.75	1071.68	0	0	0	0	187.3	5.23271	5.2	-16.4909	45.2139	45.2	177.8	5.18066	1
642	Eurasia	Russia	145.75	69.75	1077.76	0	0	0	0	164.6	5.10352	5.1	-16.4818	45.2123	45.2	228.6	5.43197	1
643	Eurasia	Russia	161.25	68.25	1594.3	0	0	0	0	206.4	5.32982	5.3	-16.4818	45.2123	45.2	169	5.1299	1
644	Eurasia	Russia	169.25	65.75	1278.07	0	0	0	0	150.6	5.01463	5	-16.4818	45.2123	45.2	281.4	5.63978	1
645	Eurasia	NA	176.75	64.75	797.844	0	0	0	0	185.7	5.22413	5.2	-16.4818	45.2123	45.2	366.5	5.904	1
646	Eurasia	NA	104.25	77.75	471.076	0	0	0	0	33	3.49651	3.5	-16.4727	45.2107	45.2	161.2	5.08265	1
647	Eurasia	Russia	111.25	66.25	1253.38	0	0	0	0	203.9	5.31763	5.3	-16.4727	45.2107	45.2	310.6	5.73851	1
648	Eurasia	Russia	156.75	65.75	1278.07	0	0	0	0	223.4	5.40896	5.4	-16.4727	45.2107	45.2	255.6	5.54361	1
649	Eurasia	Russia	113.25	66.25	1253.38	0	0	0	0	241.7	5.4877	5.5	-16.4636	45.2091	45.2	311.3	5.74076	1
650	Eurasia	Russia	175.75	66.75	1228.58	0	0	0	0	94.8	4.55177	4.6	-16.4636	45.2091	45.2	321.3	5.77238	1
651	Americas	Greenland	-69.25	77.75	1695.23	0	0	0	0	14.2	2.65324	2.7	-16.4545	45.2075	45.2	271.4	5.60359	1
652	Eurasia	Russia	143.75	75.25	1233.35	0	0	0	0	53.4	3.97781	4	-16.4545	45.2075	45.2	124.7	4.82591	1
653	Americas	NA	-94.25	79.25	1708.21	0	0	0	0	6.2	1.82455	1.8	-16.4455	45.2059	45.2	75.3	4.32148	1
654	Eurasia	NA	147.75	74.75	5057.92	0	0	0	0	16.9	2.82731	2.8	-16.4455	45.2059	45.2	119.9	4.78666	2
655	Eurasia	Russia	159.25	69.25	1028.13	0	0	0	0	121	4.79579	4.8	-16.4455	45.2059	45.2	165.5	5.10897	1
656	Eurasia	Russia	113.75	64.75	1327.16	0	0	0	0	218.9	5.38861	5.4	-16.4364	45.2043	45.2	322.8	5.77703	1
657	Eurasia	Russia	172.75	61.75	1471.78	0	0	0	0	160.8	5.08016	5.1	-16.4364	45.2043	45.2	475.6	6.16458	1
658	Americas	United States of America	-157.75	66.75	1225.89	0	0	0	0	182.6	5.2073	5.2	-16.4273	45.2027	45.2	263.8	5.57519	1
659	Americas	United States of America	-147.25	68.75	1128.4	0	0	0	0	83.3	4.42245	4.4	-16.4273	45.2027	45.2	151.8	5.02256	1
660	Eurasia	Russia	84.25	70.25	1578.45	1	0	0.000633533	0	156.7	5.05433	5.1	-16.4273	45.2027	45.2	469.7	6.15209	1
661	Eurasia	Russia	95.25	74.75	819.597	0	0	0	0	51.9	3.94932	3.9	-16.4273	45.2027	45.2	262	5.56834	1
662	Eurasia	NA	142.25	74.75	192.428	0	0	0	0	17.7	2.87356	2.9	-16.4273	45.2027	45.2	128.2	4.85359	1
663	Eurasia	Russia	144.25	67.75	1170.25	0	0	0	0	181.7	5.20236	5.2	-16.4273	45.2027	45.2	221.3	5.39952	1
664	Americas	Canada	-87.75	74.75	3177.97	0	0	0	0	15.4	2.73437	2.7	-16.4182	45.2011	45.2	114.7	4.74232	1
665	Eurasia	Russia	154.75	64.25	1351.54	0	0	0	0	272.4	5.60727	5.6	-16.4182	45.2011	45.2	278.6	5.62978	1
666	Eurasia	Russia	178.25	66.25	1253.38	0	0	0	0	121	4.79579	4.8	-16.4182	45.2011	45.2	387.1	5.95868	1
667	Eurasia	Russia	130.75	66.75	1228.58	0	0	0	0	188	5.23644	5.2	-16.4091	45.1995	45.2	295.1	5.68731	1
668	Eurasia	NA	142.75	74.75	214.853	0	0	0	0	16.2	2.78501	2.8	-16.4091	45.1995	45.2	128.7	4.85748	1
669	Eurasia	Russia	145.25	67.75	1152.31	0	0	0	0	205.6	5.32593	5.3	-16.4091	45.1995	45.2	245.4	5.50289	1
670	Americas	Canada	-86.75	70.75	997.409	0	0	0	0	38.2	3.64284	3.6	-16.4	45.1979	45.2	147.9	4.99654	1
671	Americas	Canada	-86.75	72.25	1088.66	0	0	0	0	34.7	3.54674	3.5	-16.4	45.1979	45.2	150.4	5.0133	1
672	Americas	Greenland	-21.75	76.75	13237.8	0	0	0	0	8.7	2.16332	2.2	-16.4	45.1979	45.2	146.4	4.98634	2
673	Eurasia	Russia	84.75	70.25	1052.3	0	0	0	0	172.1	5.14808	5.1	-16.4	45.1979	45.2	486.6	6.18744	1
674	Eurasia	Russia	97.75	74.25	845.749	0	0	0	0	70.3	4.25277	4.3	-16.4	45.1979	45.2	273.4	5.61094	1
675	Eurasia	Russia	112.75	64.75	1327.16	0	0	0	0	213.5	5.36364	5.4	-16.4	45.1979	45.2	330.6	5.80091	1
676	Americas	Canada	-87.25	72.75	923.781	0	0	0	0	28.2	3.33932	3.3	-16.3909	45.1963	45.2	160.1	5.0758	1
677	Americas	NA	-120.25	75.75	219.391	0	0	0	0	14.2	2.65324	2.7	-16.3909	45.1963	45.2	101.4	4.61907	1
678	Eurasia	Russia	113.75	67.25	1203.68	0	0	0	0	225.9	5.42009	5.4	-16.3909	45.1963	45.2	298.7	5.69944	1
679	Eurasia	Russia	111.75	67.25	1203.68	0	0	0	0	237.1	5.46848	5.5	-16.3818	45.1947	45.2	304.6	5.719	1
680	Eurasia	Russia	134.75	69.75	1077.76	0	0	0	0	196.7	5.28168	5.3	-16.3818	45.1947	45.2	252.7	5.5322	1
681	Eurasia	Russia	150.25	67.75	1178.68	0	0	0	0	232.7	5.44975	5.4	-16.3818	45.1947	45.2	241.4	5.48646	1
682	Americas	NA	-24.25	70.75	351.128	0	0	0	0	53.8	3.98527	4	-16.3727	45.1931	45.2	425.4	6.05303	1
683	Americas	NA	-22.75	73.25	3105.51	0	0	0	0	35.4	3.56671	3.6	-16.3727	45.1931	45.2	369.5	5.91215	1
684	Eurasia	Russia	57.75	74.25	3286.38	0	0	0	0	19.6	2.97553	3	-16.3727	45.1931	45.2	215.2	5.37157	1
685	Eurasia	Russia	113.25	64.25	1351.54	0	0	0	0	246.3	5.50655	5.5	-16.3727	45.1931	45.2	331.7	5.80423	1
686	Eurasia	Russia	176.75	66.25	1253.38	0	0	0	0	135	4.90527	4.9	-16.3727	45.1931	45.2	348.3	5.85306	1
687	Americas	NA	-23.75	72.25	527.127	0	0	0	0	49.1	3.89386	3.9	-16.3636	45.1915	45.2	294.4	5.68494	1
688	Eurasia	Russia	57.25	66.75	1228.58	0	0	0	0	257.4	5.55063	5.6	-16.3636	45.1915	45.2	485.9	6.186	1
689	Eurasia	Russia	113.75	66.25	1253.38	0	0	0	0	237.9	5.47185	5.5	-16.3636	45.1915	45.2	300.3	5.70478	1
690	Eurasia	Russia	162.25	61.75	1277.22	0	0	0	0	220.8	5.39726	5.4	-16.3636	45.1915	45.2	405.3	6.00463	1
691	Eurasia	Russia	124.75	68.25	1153.59	0	0	0	0	256.5	5.54713	5.5	-16.3545	45.1899	45.2	309.7	5.7356	1
692	Eurasia	NA	143.25	74.75	174.721	0	0	0	0	14.9	2.70136	2.7	-16.3545	45.1899	45.2	128.9	4.85904	1
693	Eurasia	Russia	91.75	72.75	923.781	0	0	0	0	91.6	4.51743	4.5	-16.3455	45.1883	45.2	346.4	5.84759	1
694	Eurasia	Russia	98.25	74.25	845.749	0	0	0	0	78.5	4.3631	4.4	-16.3455	45.1883	45.2	276.9	5.62366	1
695	Eurasia	Russia	128.75	67.75	1178.68	0	0	0	0	112.8	4.72562	4.7	-16.3455	45.1883	45.2	410	6.01616	1
696	Americas	Greenland	-55.25	72.25	10629.2	0	0	0	0	65	4.17439	4.2	-16.3273	45.1851	45.2	328.5	5.79454	1
697	Eurasia	Russia	142.25	65.75	1278.07	0	0	0	0	237.3	5.46933	5.5	-16.3273	45.1851	45.2	291.2	5.67401	1
698	Eurasia	Russia	143.75	63.75	1375.81	0	0	0	0	191.2	5.25332	5.3	-16.3273	45.1851	45.2	299.6	5.70245	1
699	Eurasia	Russia	156.25	68.75	1058.75	0	0	0	0	183.6	5.21276	5.2	-16.3273	45.1851	45.2	183.5	5.21221	1
700	Eurasia	Russia	97.75	70.25	1052.3	0	0	0	0	158.4	5.06512	5.1	-16.3182	45.1835	45.2	376.3	5.93039	1
701	Eurasia	Russia	146.75	69.25	963.582	0	0	0	0	207.8	5.33658	5.3	-16.3182	45.1835	45.2	242.2	5.48976	1
702	Eurasia	Russia	160.25	67.75	1178.68	0	0	0	0	184.9	5.21982	5.2	-16.3182	45.1835	45.2	193.9	5.26734	1
703	Eurasia	Russia	131.75	68.75	1128.4	0	0	0	0	202.4	5.31025	5.3	-16.3091	45.1819	45.2	238.5	5.47437	1
704	Eurasia	Russia	169.75	65.75	1278.07	0	0	0	0	149.3	5.00596	5	-16.3091	45.1819	45.2	271	5.60212	1
705	Eurasia	Russia	131.75	69.25	1103.12	0	0	0	0	203.4	5.31517	5.3	-16.3	45.1803	45.2	232.5	5.44889	1
706	Eurasia	Russia	151.25	67.75	1178.68	0	0	0	0	209	5.34233	5.3	-16.3	45.1803	45.2	230	5.43808	1
707	Americas	NA	-94.25	75.75	607.217	0	0	0	0	10.6	2.36085	2.4	-16.2909	45.1787	45.2	131	4.8752	1
708	Eurasia	Russia	123.75	64.75	1327.16	0	0	0	0	260.8	5.56375	5.6	-16.2909	45.1787	45.2	272.6	5.60801	1
709	Eurasia	Russia	145.25	68.25	1089.46	0	0	0	0	182	5.20401	5.2	-16.2909	45.1787	45.2	252.3	5.53062	1
710	Eurasia	Russia	159.75	69.25	1251.18	0	0	0	0	125.3	4.83071	4.8	-16.2909	45.1787	45.2	164.6	5.10352	1
711	Eurasia	Russia	44.75	66.75	1842.86	0	0	0	0	278.9	5.63085	5.6	-16.2818	45.1771	45.2	476.5	6.16647	1
712	Eurasia	Russia	110.25	64.25	1351.54	0	0	0	0	227.8	5.42847	5.4	-16.2818	45.1771	45.2	328.4	5.79423	1
713	Eurasia	Russia	110.25	67.75	1178.68	0	0	0	0	216.9	5.37944	5.4	-16.2818	45.1771	45.2	298.9	5.70011	1
714	Eurasia	Russia	144.25	68.25	1059.98	0	0	0	0	188.7	5.24016	5.2	-16.2818	45.1771	45.2	223.4	5.40896	1
715	Eurasia	Russia	168.75	65.25	1302.67	0	0	0	0	200.9	5.30281	5.3	-16.2818	45.1771	45.2	270.5	5.60027	1
716	Eurasia	Russia	172.75	62.75	1424.02	0	0	0	0	183.1	5.21003	5.2	-16.2818	45.1771	45.2	393.5	5.97508	1
717	Eurasia	Russia	129.25	67.75	1178.68	0	0	0	0	146.9	4.98975	5	-16.2727	45.1755	45.2	381.5	5.94411	1
718	Americas	Canada	-94.25	71.25	1462.32	0	0	0	0	43.6	3.77506	3.8	-16.2636	45.1739	45.2	153.8	5.03565	1
719	Americas	Greenland	-20.25	74.25	464.035	0	0	0	0	48.7	3.88568	3.9	-16.2636	45.1739	45.2	293.3	5.6812	1
720	Eurasia	Russia	79.75	70.75	979.584	0	0	0	0	157.2	5.05752	5.1	-16.2636	45.1739	45.2	402.7	5.99819	1
721	Eurasia	Russia	106.75	76.25	1396.96	0	0	0	0	50.6	3.92395	3.9	-16.2636	45.1739	45.2	176.5	5.17332	1
722	Eurasia	Russia	110.75	69.75	1077.76	0	0	0	0	180.6	5.19628	5.2	-16.2636	45.1739	45.2	284.4	5.65038	2
723	Americas	Greenland	-50.25	70.25	399495	0	0	0	0	45.6	3.81991	3.8	-16.2545	45.1723	45.2	1.2	0.182322	1
724	Eurasia	Russia	84.25	69.75	1379.82	0	0	0	0	166.7	5.1162	5.1	-16.2545	45.1723	45.2	477.4	6.16835	1
725	Eurasia	Russia	103.75	73.25	897.843	0	0	0	0	127.2	4.84576	4.8	-16.2545	45.1723	45.2	243.5	5.49512	1
726	Eurasia	Russia	137.75	67.25	1203.68	0	0	0	0	212.2	5.35753	5.4	-16.2545	45.1723	45.2	249.3	5.51866	1
727	Eurasia	Russia	156.75	65.25	1302.67	0	0	0	0	232.9	5.45061	5.5	-16.2455	45.1707	45.2	257	5.54908	2
728	Eurasia	Russia	122.25	63.75	1345.05	0	0	0	0	230	5.43808	5.4	-16.2364	45.1691	45.2	266.1	5.58387	1
729	Americas	Greenland	-21.25	77.25	1333.14	0	0	0	0	36.9	3.60821	3.6	-16.2273	45.1675	45.2	121.1	4.79662	1
730	Americas	Canada	-122.25	62.75	1424.02	0	0	0	0	258	5.55296	5.6	-16.2182	45.1659	45.2	353.1	5.86675	1
731	Eurasia	Russia	110.75	68.25	1153.59	0	0	0	0	228.7	5.43241	5.4	-16.2182	45.1659	45.2	282.8	5.64474	1
732	Eurasia	Russia	156.25	69.25	1028.2	0	0	0	0	166.5	5.115	5.1	-16.2182	45.1659	45.2	176.4	5.17275	1
733	Eurasia	Russia	160.75	66.25	1253.38	0	0	0	0	190.6	5.25018	5.3	-16.2182	45.1659	45.2	242.7	5.49183	1
734	Americas	Canada	-85.75	71.25	1331.26	0	0	0	0	35.5	3.56953	3.6	-16.2091	45.1643	45.2	132.9	4.8896	1
735	Eurasia	Russia	110.25	69.75	1077.76	0	0	0	0	185.7	5.22413	5.2	-16.2091	45.1643	45.2	297.8	5.69642	2
736	Americas	Canada	-98.75	75.75	2066.02	0	0	0	0	23.1	3.13983	3.1	-16.2	45.1627	45.2	131.4	4.87825	1
737	Americas	NA	-21.25	76.75	895.994	0	0	0	0	8.9	2.18605	2.2	-16.2	45.1627	45.2	170.4	5.13815	1
738	Eurasia	Russia	178.75	66.25	1253.38	0	0	0	0	122.9	4.81137	4.8	-16.2	45.1627	45.2	399.8	5.99096	1
739	Eurasia	Russia	110.75	76.25	1092.53	0	0	0	0	54.9	4.00551	4	-16.1909	45.1611	45.2	161.2	5.08265	1
740	Eurasia	Russia	146.25	68.25	1115.66	0	0	0	0	202.2	5.30926	5.3	-16.1909	45.1611	45.2	252.3	5.53062	1
741	Eurasia	Russia	147.75	69.25	1070.37	0	0	0	0	205.5	5.32545	5.3	-16.1909	45.1611	45.2	236.3	5.4651	1
742	Eurasia	Russia	176.25	66.75	1228.58	0	0	0	0	77.7	4.35286	4.4	-16.1909	45.1611	45.2	331.5	5.80363	1
743	Americas	NA	-112.75	74.25	179.833	0	0	0	0	8.8	2.17475	2.2	-16.1818	45.1595	45.2	80.4	4.38701	1
744	Eurasia	Russia	136.75	65.75	1278.07	0	0	0	0	210.7	5.35044	5.4	-16.1818	45.1595	45.2	273.7	5.61203	1
745	Americas	Greenland	-68.75	78.25	2650.44	0	0	0	0	13.9	2.63189	2.6	-16.1727	45.1579	45.2	358.4	5.88165	1
746	Eurasia	Russia	99.75	70.75	1026.76	0	0	0	0	177.7	5.1801	5.2	-16.1727	45.1579	45.2	312.4	5.74428	1
747	Eurasia	Russia	156.75	68.75	1117.49	0	0	0	0	184.4	5.21711	5.2	-16.1727	45.1579	45.2	182.3	5.20565	1
748	Eurasia	Russia	157.25	65.75	1278.07	0	0	0	0	215.5	5.37296	5.4	-16.1727	45.1579	45.2	266	5.5835	1
749	Americas	NA	-87.25	77.25	808.704	0	0	0	0	15	2.70805	2.7	-16.1636	45.1563	45.2	92.7	4.52937	1
750	Eurasia	Russia	147.25	66.25	1253.38	0	0	0	0	230.5	5.44025	5.4	-16.1636	45.1563	45.2	248.1	5.51383	1
751	Americas	United States of America	-153.75	66.75	1228.58	0	0	0	0	129.6	4.86445	4.9	-16.1545	45.1547	45.2	296.3	5.69137	1
752	Eurasia	Russia	175.25	67.75	1178.68	0	0	0	0	102.3	4.62791	4.6	-16.1545	45.1547	45.2	293.1	5.68051	1
753	Eurasia	Russia	170.75	62.25	1447.96	0	0	0	0	142.6	4.96004	5	-16.1455	45.1532	45.2	485	6.18415	1
754	Americas	Canada	-86.75	76.75	706.556	0	0	0	0	13.1	2.57261	2.6	-16.1364	45.1516	45.2	171.4	5.144	1
755	Eurasia	Russia	98.25	70.75	1026.76	0	0	0	0	178.6	5.18515	5.2	-16.1364	45.1516	45.2	322.6	5.77641	1
756	Eurasia	NA	137.75	74.75	97.0272	0	0	0	0	31.4	3.44681	3.4	-16.1364	45.1516	45.2	168.6	5.12753	1
757	Eurasia	Russia	142.75	70.75	993.548	0	0	0	0	152.1	5.02454	5	-16.1364	45.1516	45.2	177.5	5.17897	1
758	Eurasia	Russia	159.25	67.75	1178.68	0	0	0	0	201.4	5.30529	5.3	-16.1364	45.1516	45.2	205.9	5.32739	1
759	Americas	Canada	-85.75	74.75	1654.05	0	0	0	0	12.2	2.50144	2.5	-16.1273	45.15	45.1	127.5	4.84812	1
760	Eurasia	Russia	109.25	70.75	1026.76	0	0	0	0	172.2	5.14866	5.1	-16.1273	45.15	45.1	287.9	5.66261	1
761	Eurasia	Russia	98.25	73.75	860.654	0	0	0	0	97.6	4.58088	4.6	-16.1182	45.1484	45.1	259.9	5.5603	1
762	Eurasia	Russia	158.25	68.75	1044.29	0	0	0	0	152.1	5.02454	5	-16.1182	45.1484	45.1	175.7	5.16878	1
763	Americas	Greenland	-20.75	77.25	1184.63	0	0	0	0	10.8	2.37955	2.4	-16.1091	45.1468	45.1	170.2	5.13697	1
764	Eurasia	Russia	102.75	76.25	1097.92	0	0	0	0	35.1	3.5582	3.6	-16.1091	45.1468	45.1	194.4	5.26992	1
765	Americas	Canada	-120.25	66.75	421.271	0	0	0	0	142.4	4.95864	5	-16.1	45.1452	45.1	233.4	5.45275	1
766	Eurasia	Russia	83.75	72.75	1372.7	0	0	0	0	120	4.78749	4.8	-16.1	45.1452	45.1	392.1	5.97152	1
767	Eurasia	NA	102.25	77.75	656.767	0	0	0	0	12.1	2.49321	2.5	-16.1	45.1452	45.1	173.1	5.15387	1
768	Americas	Canada	-109.75	68.75	905.695	0	0	0	0	57.3	4.0483	4	-16.0909	45.1436	45.1	115.1	4.7458	1
769	Eurasia	Russia	157.25	64.25	1351.54	0	0	0	0	227.8	5.42847	5.4	-16.0909	45.1436	45.1	288.1	5.66331	1
770	Eurasia	Russia	176.25	67.25	1203.68	0	0	0	0	70.8	4.25986	4.3	-16.0909	45.1436	45.1	298.1	5.69743	2
771	Americas	NA	-94.75	75.75	421.958	0	0	0	0	28.1	3.33577	3.3	-16.0727	45.1404	45.1	132.1	4.88356	1
772	Americas	Greenland	-68.25	78.25	11114.4	0	0	0	0	11.5	2.44235	2.4	-16.0727	45.1404	45.1	294.8	5.6863	2
773	Americas	Canada	-84.25	68.25	1153.59	0	0	0	0	27	3.29584	3.3	-16.0636	45.1388	45.1	214.9	5.37017	1
774	Americas	Canada	-94.75	72.75	1894.77	0	0	0	0	34.1	3.5293	3.5	-16.0636	45.1388	45.1	150.6	5.01463	1
775	Americas	Greenland	-23.75	73.25	3833.91	0	0	0	0	38.5	3.65066	3.7	-16.0636	45.1388	45.1	392	5.97126	1
776	Eurasia	Russia	36.25	66.75	1228.58	0	0	0	0	316.6	5.75764	5.8	-16.0636	45.1388	45.1	472.4	6.15783	1
777	Eurasia	NA	141.75	74.75	46.5111	0	0	0	0	20.2	3.00568	3	-16.0545	45.1372	45.1	126	4.83628	1
778	Eurasia	Russia	143.25	75.25	1183.36	0	0	0	0	52.9	3.9684	4	-16.0545	45.1372	45.1	124.1	4.82109	1
779	Eurasia	Russia	152.25	63.75	1375.81	0	0	0	0	281.2	5.63907	5.6	-16.0545	45.1372	45.1	335.8	5.81652	2
780	Eurasia	Russia	176.75	66.75	1228.58	0	0	0	0	77.4	4.34899	4.3	-16.0545	45.1372	45.1	326.7	5.78904	1
781	Americas	Canada	-86.25	76.75	1400.36	0	0	0	0	15.1	2.71469	2.7	-16.0455	45.1356	45.1	199.8	5.29732	1
782	Eurasia	Russia	93.25	75.25	2753.57	0	0	0	0	52.6	3.96272	4	-16.0455	45.1356	45.1	221.8	5.40178	1
783	Eurasia	Russia	113.25	67.25	1203.68	0	0	0	0	233.4	5.45275	5.5	-16.0455	45.1356	45.1	286.9	5.65913	1
784	Eurasia	Russia	129.75	67.25	1203.68	0	0	0	0	188.5	5.2391	5.2	-16.0455	45.1356	45.1	359.9	5.88583	1
785	Eurasia	Russia	144.75	67.25	1197.62	0	0	0	0	233	5.45104	5.5	-16.0455	45.1356	45.1	227.9	5.42891	1
786	Americas	Canada	-83.25	77.75	490.332	0	0	0	0	6.6	1.88707	1.9	-16.0364	45.134	45.1	136.2	4.91412	1
787	Americas	Greenland	-23.25	71.75	936.845	0	0	0	0	56	4.02535	4	-16.0273	45.1324	45.1	387	5.95842	1
788	Eurasia	Russia	48.75	66.75	1228.58	0	0	0	0	270.3	5.59953	5.6	-16.0273	45.1324	45.1	489.4	6.19318	1
789	Eurasia	Russia	61.25	69.25	1796.54	0	0	0	0	141.6	4.95301	5	-16.0182	45.1308	45.1	402.8	5.99844	1
790	Eurasia	Russia	133.25	69.75	1077.76	0	0	0	0	200.1	5.29882	5.3	-16.0182	45.1308	45.1	223.7	5.41031	1
791	Eurasia	Russia	98.25	70.25	1052.3	0	0	0	0	168.4	5.12634	5.1	-16.0091	45.1292	45.1	348.7	5.85421	1
792	Eurasia	Russia	110.75	64.75	1327.16	0	0	0	0	217.4	5.38174	5.4	-16.0091	45.1292	45.1	331.1	5.80242	1
793	Americas	NA	-86.75	70.25	534.655	0	0	0	0	42.2	3.74242	3.7	-16	45.1276	45.1	154.9	5.04278	1
794	Americas	NA	-99.75	74.75	44.412	0	0	0	0	8.8	2.17475	2.2	-16	45.1276	45.1	110.7	4.70682	1
795	Americas	Greenland	-68.75	77.75	2025.38	0	0	0	0	13.3	2.58776	2.6	-16	45.1276	45.1	346.2	5.84702	1
796	Americas	NA	-63.75	81.75	4719.36	0	0	0	0	5.3	1.66771	1.7	-16	45.1276	45.1	230.7	5.44112	1
797	Eurasia	NA	81.25	72.25	797.378	0	0	0	0	123.9	4.81947	4.8	-16	45.1276	45.1	385.7	5.95506	1
798	Eurasia	Russia	114.25	64.75	1327.16	0	0	0	0	215	5.37064	5.4	-16	45.1276	45.1	312	5.743	1
799	Eurasia	Russia	127.25	67.25	1203.68	0	0	0	0	159.4	5.07142	5.1	-16	45.1276	45.1	386.2	5.95636	1
800	Americas	Greenland	-69.75	77.75	1321.6	0	0	0	0	14.2	2.65324	2.7	-15.9909	45.126	45.1	285.1	5.65284	1
801	Eurasia	Russia	88.75	74.25	2256.41	0	0	0	0	102.2	4.62693	4.6	-15.9909	45.126	45.1	281.6	5.64049	1
802	Eurasia	Russia	123.25	68.25	961.223	0	0	0	0	243.5	5.49512	5.5	-15.9909	45.126	45.1	294.6	5.68562	1
803	Eurasia	Russia	132.75	59.75	1565.85	0	0	0	0	309.5	5.73496	5.7	-15.9909	45.126	45.1	351.5	5.86221	1
804	Eurasia	Russia	145.25	66.25	1253.38	0	0	0	0	195.3	5.27454	5.3	-15.9909	45.126	45.1	342	5.83481	1
805	Eurasia	NA	158.25	61.75	619.198	0	0	0	0	165	5.10595	5.1	-15.9909	45.126	45.1	421.4	6.04358	1
806	Americas	Greenland	-25.25	72.25	1180.66	0	0	0	0	33.6	3.51453	3.5	-15.9727	45.1228	45.1	398.1	5.9867	1
807	Americas	Canada	-87.25	76.75	791.861	0	0	0	0	13.8	2.62467	2.6	-15.9727	45.1228	45.1	147.8	4.99586	1
808	Eurasia	Russia	135.25	69.75	1077.76	0	0	0	0	187.6	5.23431	5.2	-15.9727	45.1228	45.1	236.3	5.4651	1
809	Eurasia	Russia	161.75	68.25	1692.92	0	0	0	0	183.8	5.21385	5.2	-15.9727	45.1228	45.1	169.3	5.13167	1
810	Americas	Canada	-101.75	66.75	1228.58	0	0	0	0	97.2	4.57677	4.6	-15.9636	45.1212	45.1	166.6	5.1156	1
811	Eurasia	Russia	98.25	73.25	897.843	0	0	0	0	112.3	4.72117	4.7	-15.9636	45.1212	45.1	268.2	5.59173	1
812	Eurasia	Russia	147.75	69.75	1051.6	0	0	0	0	180.4	5.19518	5.2	-15.9636	45.1212	45.1	236.8	5.46722	1
813	Eurasia	Russia	156.25	65.25	1302.67	0	0	0	0	229.9	5.43764	5.4	-15.9636	45.1212	45.1	254.4	5.53891	2
814	Americas	Canada	-118.25	76.75	1742.34	0	0	0	0	13.6	2.61007	2.6	-15.9545	45.1196	45.1	67.9	4.21804	2
815	Eurasia	Russia	60.75	69.25	1410.13	0	0	0	0	121	4.79579	4.8	-15.9545	45.1196	45.1	401.6	5.99546	1
816	Eurasia	Russia	139.25	75.25	1663.64	0	0	0	0	38	3.63759	3.6	-15.9545	45.1196	45.1	155.4	5.046	1
817	Eurasia	Russia	62.25	69.25	1632.96	0	0	0	0	132.5	4.88658	4.9	-15.9455	45.118	45.1	383	5.94803	1
818	Eurasia	Russia	130.75	66.25	1253.38	0	0	0	0	216.6	5.37805	5.4	-15.9455	45.118	45.1	321.6	5.77331	1
819	Eurasia	Russia	159.75	67.75	1178.68	0	0	0	0	187	5.23111	5.2	-15.9455	45.118	45.1	211.5	5.35422	1
820	Americas	NA	-87.25	69.75	4.49809	0	0	0	0	24.6	3.20275	3.2	-15.9364	45.1164	45.1	144	4.96981	1
821	Americas	NA	-86.75	76.25	211.705	0	0	0	0	12.6	2.5337	2.5	-15.9364	45.1164	45.1	123.4	4.81543	1
822	Eurasia	Russia	134.25	68.25	1153.59	0	0	0	0	219.2	5.38998	5.4	-15.9364	45.1164	45.1	221.9	5.40223	1
823	Eurasia	Russia	144.75	68.25	1028.42	0	0	0	0	179.1	5.18794	5.2	-15.9364	45.1164	45.1	239.2	5.4773	1
824	Eurasia	Russia	150.75	66.75	1217.41	0	0	0	0	243.4	5.49471	5.5	-15.9273	45.1148	45.1	243.7	5.49594	1
825	Americas	NA	-77.75	69.75	199.28	0	0	0	0	18.4	2.91235	2.9	-15.9182	45.1133	45.1	200.4	5.30032	1
826	Americas	Canada	-87.75	76.75	1217.99	0	0	0	0	14.6	2.68102	2.7	-15.9182	45.1133	45.1	130.8	4.87367	1
827	Eurasia	Sweden	17.25	66.75	1180.84	0	0	0	0	137.2	4.92144	4.9	-15.9182	45.1133	45.1	642.6	6.46552	1
828	Eurasia	Russia	147.25	69.75	1013.38	0	0	0	0	198.3	5.28978	5.3	-15.9182	45.1133	45.1	233.1	5.45147	1
829	Eurasia	Russia	129.25	66.25	1253.38	0	0	0	0	228.9	5.43329	5.4	-15.9091	45.1117	45.1	337.9	5.82275	1
830	Eurasia	Russia	158.75	69.25	1006.5	0	0	0	0	153.1	5.03109	5	-15.9091	45.1117	45.1	167.7	5.12218	1
831	Americas	Canada	-99.75	75.25	1452.36	0	0	0	0	26	3.2581	3.3	-15.9	45.1101	45.1	112.3	4.72117	1
832	Eurasia	Russia	114.25	67.25	1203.68	0	0	0	0	211.7	5.35517	5.4	-15.9	45.1101	45.1	297.5	5.69541	1
833	Eurasia	Russia	147.25	69.25	1046.59	0	0	0	0	201.4	5.30529	5.3	-15.9	45.1101	45.1	248.1	5.51383	1
834	Eurasia	Russia	153.75	64.75	1327.16	0	0	0	0	222.3	5.40403	5.4	-15.9	45.1101	45.1	286	5.65599	1
835	Eurasia	Russia	177.75	66.75	1228.58	0	0	0	0	84	4.43082	4.4	-15.9	45.1101	45.1	354	5.8693	1
836	Americas	NA	-77.25	69.75	847.71	0	0	0	0	18.9	2.93916	2.9	-15.8909	45.1085	45.1	233.8	5.45447	1
837	Americas	Greenland	-20.75	74.25	1549.5	0	0	0	0	45.9	3.82647	3.8	-15.8909	45.1085	45.1	337.1	5.82038	1
838	Eurasia	Norway	26.75	70.25	1700.06	0	0	0	0	203.8	5.31714	5.3	-15.8909	45.1085	45.1	376.2	5.93012	2
839	Eurasia	Russia	83.25	69.25	1642	0	0	0	0	187.4	5.23325	5.2	-15.8818	45.1069	45.1	470.2	6.15316	1
840	Eurasia	Russia	164.25	66.25	1253.38	0	0	0	0	189.2	5.2428	5.2	-15.8818	45.1069	45.1	266.3	5.58462	1
841	Eurasia	Russia	99.25	73.75	871.831	0	0	0	0	107	4.67283	4.7	-15.8727	45.1053	45.1	256.9	5.54869	1
842	Eurasia	Russia	121.75	64.25	1351.54	0	0	0	0	245.2	5.50207	5.5	-15.8727	45.1053	45.1	266.2	5.58425	1
843	Eurasia	Russia	133.25	61.25	1495.48	0	0	0	0	275.7	5.61931	5.6	-15.8727	45.1053	45.1	317	5.7589	1
844	Americas	Greenland	-69.75	78.25	3347.94	0	0	0	0	14.9	2.70136	2.7	-15.8636	45.1037	45.1	100.5	4.61016	1
845	Eurasia	Russia	104.25	77.25	1149.74	0	0	0	0	33.2	3.50255	3.5	-15.8636	45.1037	45.1	175	5.16479	1
846	Eurasia	Russia	112.25	67.75	1178.68	0	0	0	0	246.3	5.50655	5.5	-15.8636	45.1037	45.1	286	5.65599	1
847	Americas	Canada	-111.75	68.75	1023.97	0	0	0	0	47.8	3.86703	3.9	-15.8545	45.1021	45.1	121	4.79579	1
848	Eurasia	Russia	124.25	68.25	1153.59	0	0	0	0	250.3	5.52266	5.5	-15.8545	45.1021	45.1	297.9	5.69676	1
849	Americas	Canada	-82.25	72.25	2699.98	0	0	0	0	40.2	3.69387	3.7	-15.8455	45.1005	45.1	153.7	5.035	1
850	Eurasia	Russia	142.25	75.25	1084.07	0	0	0	0	46	3.82864	3.8	-15.8455	45.1005	45.1	122.6	4.80893	1
851	Eurasia	Russia	175.25	67.25	1203.68	0	0	0	0	94.7	4.55071	4.6	-15.8455	45.1005	45.1	301.1	5.70744	2
852	Eurasia	Russia	178.25	65.25	1302.67	0	0	0	0	157.2	5.05752	5.1	-15.8455	45.1005	45.1	388.7	5.96281	1
853	Eurasia	Russia	158.75	67.25	1203.68	0	0	0	0	215.3	5.37203	5.4	-15.8364	45.0989	45.1	204.9	5.32252	1
854	Eurasia	Russia	146.25	69.75	1069.65	0	0	0	0	169.6	5.13344	5.1	-15.8273	45.0973	45.1	231.2	5.44328	1
855	Americas	NA	-83.75	69.75	650.743	0	0	0	0	39.5	3.6763	3.7	-15.8182	45.0957	45.1	181.8	5.20291	1
856	Eurasia	Russia	129.75	66.25	1253.38	0	0	0	0	223.5	5.40941	5.4	-15.8182	45.0957	45.1	346	5.84644	1
857	Americas	NA	-82.75	69.75	644.697	0	0	0	0	41.6	3.7281	3.7	-15.8091	45.0941	45.1	192.2	5.25854	1
858	Eurasia	Russia	103.25	76.75	1592.39	0	0	0	0	34.8	3.54962	3.5	-15.8091	45.0941	45.1	181.2	5.1996	1
859	Eurasia	Russia	159.75	69.75	1847.3	0	0	0	0	124.1	4.82109	4.8	-15.8091	45.0941	45.1	150.4	5.0133	2
860	Americas	NA	-86.25	69.75	1.49341	0	0	0	0	29.8	3.39451	3.4	-15.8	45.0925	45.1	144	4.96981	1
861	Americas	Canada	-86.25	77.25	1031.81	0	0	0	0	13.8	2.62467	2.6	-15.8	45.0925	45.1	122.7	4.80974	1
862	Americas	Greenland	-69.25	78.25	3071.7	0	0	0	0	11.9	2.47654	2.5	-15.8	45.0925	45.1	175.4	5.16707	1
863	Eurasia	Russia	143.75	68.75	1128.4	0	0	0	0	192.4	5.25958	5.3	-15.8	45.0925	45.1	217.6	5.38266	1
864	Eurasia	Russia	144.25	75.25	1673.07	0	0	0	0	45	3.80666	3.8	-15.8	45.0925	45.1	126.1	4.83708	1
865	Americas	NA	-85.75	69.75	68.3893	0	0	0	0	27.7	3.32143	3.3	-15.7909	45.0909	45.1	157.4	5.05879	1
866	Americas	Canada	-86.25	70.25	791.952	0	0	0	0	39.5	3.6763	3.7	-15.7818	45.0893	45.1	163.1	5.09436	1
867	Eurasia	Russia	172.25	62.75	1424.02	0	0	0	0	168.9	5.12931	5.1	-15.7818	45.0893	45.1	396.6	5.98293	1
868	Americas	Canada	-84.75	69.75	723.537	0	0	0	0	43.3	3.76815	3.8	-15.7727	45.0877	45.1	168.4	5.12634	1
869	Americas	NA	-72.25	-54.25	713.591	0	0	0	0	294.7	5.68596	5.7	-15.7545	45.0846	45.1	2208.9	7.70025	1
870	Americas	Canada	-83.75	72.25	949.644	0	0	0	0	32	3.46574	3.5	-15.7545	45.0846	45.1	199.7	5.29682	1
871	Eurasia	Russia	146.75	68.25	1153.59	0	0	0	0	212.6	5.35941	5.4	-15.7545	45.0846	45.1	250	5.52146	1
872	Americas	NA	-83.25	69.75	420.407	0	0	0	0	41	3.71357	3.7	-15.7455	45.083	45.1	183.9	5.21439	1
873	Americas	Canada	-84.75	68.25	1153.59	0	0	0	0	30.3	3.41115	3.4	-15.7364	45.0814	45.1	202.3	5.30975	1
874	Eurasia	NA	60.25	69.25	3815.17	0	0	0	0	135.7	4.91045	4.9	-15.7364	45.0814	45.1	400.8	5.99346	1
875	Eurasia	Russia	98.25	72.75	911.796	0	0	0	0	106.2	4.66532	4.7	-15.7273	45.0798	45.1	281.9	5.64155	1
876	Eurasia	NA	103.75	77.75	479.993	0	0	0	0	15	2.70805	2.7	-15.7273	45.0798	45.1	167.2	5.11919	1
877	Americas	Greenland	-22.75	71.75	790.466	0	0	0	0	75.2	4.32015	4.3	-15.7182	45.0782	45.1	372	5.91889	1
878	Americas	NA	-99.25	74.75	55.8135	0	0	0	0	7.5	2.0149	2	-15.7182	45.0782	45.1	121	4.79579	1
879	Eurasia	Russia	147.75	66.25	1253.38	0	0	0	0	243.6	5.49553	5.5	-15.7182	45.0782	45.1	239.5	5.47855	1
880	Eurasia	Russia	157.25	69.25	1097.01	0	0	0	0	157.8	5.06133	5.1	-15.7182	45.0782	45.1	172	5.14749	1
881	Eurasia	Russia	133.25	57.25	1680.6	0	0	0	0	289.5	5.66816	5.7	-15.7091	45.0766	45.1	507.3	6.2291	1
882	Americas	NA	-87.25	70.25	495.772	0	0	0	0	33.5	3.51155	3.5	-15.7	45.075	45.1	146.5	4.98703	1
883	Eurasia	Norway	25.75	70.25	1578.08	0	0	0	0	237	5.46806	5.5	-15.7	45.075	45.1	666	6.50129	1
884	Eurasia	Russia	127.75	67.75	1178.68	0	0	0	0	156.9	5.05561	5.1	-15.7	45.075	45.1	355	5.87212	1
885	Eurasia	NA	147.25	74.75	1548.78	0	0	0	0	16.5	2.80336	2.8	-15.7	45.075	45.1	132.5	4.88658	1
886	Eurasia	Russia	111.25	67.75	1178.68	0	0	0	0	234.8	5.45873	5.5	-15.6818	45.0718	45.1	291.8	5.67607	1
887	Americas	Canada	-82.75	77.75	474.553	0	0	0	0	6.5	1.8718	1.9	-15.6727	45.0702	45.1	106.7	4.67002	1
888	Americas	Canada	-84.75	79.75	666.324	0	0	0	0	7	1.94591	1.9	-15.6727	45.0702	45.1	88.1	4.47847	1
889	Eurasia	Russia	138.75	68.25	1153.59	0	0	0	0	199.2	5.29431	5.3	-15.6727	45.0702	45.1	327.1	5.79027	1
890	Eurasia	Russia	92.25	72.75	923.781	0	0	0	0	106.5	4.66814	4.7	-15.6636	45.0686	45.1	337.9	5.82275	1
891	Eurasia	Russia	97.75	73.25	897.843	0	0	0	0	111.7	4.71582	4.7	-15.6636	45.0686	45.1	271.9	5.60543	1
892	Eurasia	Russia	129.25	66.75	1228.58	0	0	0	0	165.4	5.10837	5.1	-15.6545	45.0671	45.1	359.1	5.8836	1
893	Americas	Canada	-90.75	75.75	988.254	0	0	0	0	28.9	3.36384	3.4	-15.6455	45.0655	45.1	130	4.86753	1
894	Americas	NA	-20.75	76.75	642.901	0	0	0	0	11.5	2.44235	2.4	-15.6364	45.0639	45.1	155.3	5.04536	1
895	Eurasia	Russia	111.75	67.75	1178.68	0	0	0	0	237.9	5.47185	5.5	-15.6364	45.0639	45.1	288	5.66296	1
896	Eurasia	Russia	115.25	64.75	1327.16	0	0	0	0	207.7	5.33609	5.3	-15.6364	45.0639	45.1	304.1	5.71736	1
897	Eurasia	Russia	121.25	66.25	1253.38	0	0	0	0	225.2	5.41699	5.4	-15.6364	45.0639	45.1	278.2	5.62834	1
898	Eurasia	Russia	131.75	69.75	1077.76	0	0	0	0	174.2	5.1602	5.2	-15.6364	45.0639	45.1	232	5.44674	1
899	Eurasia	Russia	132.25	69.25	1103.12	0	0	0	0	201.4	5.30529	5.3	-15.6364	45.0639	45.1	219.7	5.39226	1
900	Eurasia	Russia	83.75	68.25	1153.59	0	0	0	0	223.4	5.40896	5.4	-15.6273	45.0623	45.1	501.7	6.218	1
901	Eurasia	Russia	92.25	73.25	897.843	0	0	0	0	107.1	4.67376	4.7	-15.6273	45.0623	45.1	319.8	5.7677	1
902	Eurasia	Russia	127.75	66.25	1253.38	0	0	0	0	163.6	5.09742	5.1	-15.6273	45.0623	45.1	383.2	5.94856	1
903	Eurasia	Russia	176.25	67.75	1178.68	0	0	0	0	93.1	4.53367	4.5	-15.6273	45.0623	45.1	324.6	5.78259	1
904	Americas	Canada	-84.25	69.75	743.104	0	0	0	0	43.1	3.76352	3.8	-15.6182	45.0607	45.1	184	5.21494	1
905	Americas	Greenland	-24.75	72.75	654.025	0	0	0	0	39.1	3.66612	3.7	-15.6182	45.0607	45.1	274.9	5.61641	1
906	Americas	Canada	-81.75	76.75	701.847	0	0	0	0	13.9	2.63189	2.6	-15.6182	45.0607	45.1	173.9	5.15848	1
907	Eurasia	Russia	103.75	72.75	923.781	0	0	0	0	122	4.80402	4.8	-15.6182	45.0607	45.1	248.1	5.51383	1
908	Eurasia	Russia	133.25	62.25	1447.96	0	0	0	0	249.9	5.52106	5.5	-15.6182	45.0607	45.1	286.6	5.65809	1
909	Eurasia	Russia	177.25	66.75	1228.58	0	0	0	0	85.3	4.44617	4.4	-15.6182	45.0607	45.1	339.1	5.8263	1
910	Americas	Canada	-96.75	68.25	1073.12	0	0	0	0	63.6	4.15261	4.2	-15.6091	45.0591	45.1	133.1	4.8911	1
911	Eurasia	Russia	143.25	65.75	1278.07	0	0	0	0	200.9	5.30281	5.3	-15.6091	45.0591	45.1	241.9	5.48852	1
912	Americas	Greenland	-23.25	71.25	1001.13	0	0	0	0	61	4.11087	4.1	-15.6	45.0575	45.1	433.2	6.0712	1
913	Eurasia	Russia	107.75	75.75	953.93	0	0	0	0	32	3.46574	3.5	-15.6	45.0575	45.1	206.1	5.32836	1
914	Eurasia	Russia	159.75	68.75	1017.33	0	0	0	0	135.3	4.90749	4.9	-15.6	45.0575	45.1	172.3	5.14924	1
915	Americas	Canada	-85.25	69.75	1068.19	0	0	0	0	30.6	3.421	3.4	-15.5909	45.0559	45.1	149.2	5.00529	2
916	Eurasia	Finland	27.75	66.75	1104.09	0	0	0	0	370.5	5.91485	5.9	-15.5909	45.0559	45.1	528.6	6.27023	2
917	Eurasia	Russia	125.25	64.75	1137.27	0	0	0	0	277	5.62402	5.6	-15.5909	45.0559	45.1	269.4	5.5962	1
918	Eurasia	Russia	158.25	67.25	1203.68	0	0	0	0	231.2	5.44328	5.4	-15.5909	45.0559	45.1	217.4	5.38174	1
919	Americas	Canada	-75.75	69.75	1033.86	0	0	0	0	34.2	3.53223	3.5	-15.5818	45.0543	45.1	246.3	5.50655	1
920	Eurasia	NA	81.75	72.25	344.641	0	0	0	0	120.2	4.78916	4.8	-15.5818	45.0543	45.1	391.6	5.97024	1
921	Eurasia	Russia	97.75	72.75	918.663	0	0	0	0	114.8	4.74319	4.7	-15.5818	45.0543	45.1	288.9	5.66608	1
922	Eurasia	Russia	110.75	64.25	1351.54	0	0	0	0	221.6	5.40087	5.4	-15.5818	45.0543	45.1	332.7	5.80724	1
923	Eurasia	Russia	131.25	66.75	1228.58	0	0	0	0	211.4	5.35375	5.4	-15.5818	45.0543	45.1	291.6	5.67538	1
924	Eurasia	Russia	143.75	67.75	1178.68	0	0	0	0	203.5	5.31567	5.3	-15.5818	45.0543	45.1	211.3	5.35328	1
925	Eurasia	Russia	146.75	66.25	1253.38	0	0	0	0	182.7	5.20785	5.2	-15.5818	45.0543	45.1	262.8	5.57139	1
926	Eurasia	Russia	158.25	66.25	1253.38	0	0	0	0	214	5.36598	5.4	-15.5818	45.0543	45.1	247.2	5.5102	1
927	Eurasia	Russia	176.25	66.25	1253.38	0	0	0	0	134.2	4.89933	4.9	-15.5818	45.0543	45.1	334.5	5.81264	1
928	Americas	Canada	-105.75	72.25	2669.9	0	0	0	0	41.9	3.73529	3.7	-15.5727	45.0527	45.1	81.2	4.39692	1
929	Americas	NA	-70.75	77.75	1884.5	0	0	0	0	13.8	2.62467	2.6	-15.5727	45.0527	45.1	148	4.99721	1
930	Eurasia	Russia	82.75	72.75	2188.37	0	0	0	0	114.7	4.74232	4.7	-15.5727	45.0527	45.1	369	5.9108	1
931	Eurasia	Russia	83.25	68.75	1128.4	0	0	0	0	206.9	5.33224	5.3	-15.5727	45.0527	45.1	489.7	6.19379	1
932	Eurasia	Russia	159.25	66.75	1228.58	0	0	0	0	186	5.22575	5.2	-15.5727	45.0527	45.1	220.9	5.39771	1
933	Americas	Brazil	-72.25	-8.25	3046.25	0	1	0	0.000328272	1097.1	7.00043	7	-15.5636	45.0511	45.1	2143.9	7.67038	3
934	Americas	United States of America	-149.25	68.75	1128.4	0	0	0	0	91.3	4.51415	4.5	-15.5636	45.0511	45.1	192.5	5.2601	1
935	Eurasia	Russia	112.25	65.25	1302.67	0	0	0	0	237	5.46806	5.5	-15.5636	45.0511	45.1	340	5.82895	1
936	Eurasia	Russia	147.75	65.75	1278.07	0	0	0	0	261.7	5.5672	5.6	-15.5636	45.0511	45.1	297.4	5.69508	1
937	Eurasia	Russia	111.25	69.75	1077.76	0	0	0	0	196	5.27811	5.3	-15.5545	45.0496	45	271.5	5.60396	1
938	Eurasia	Russia	139.75	61.75	1471.78	0	0	0	0	157.5	5.05943	5.1	-15.5545	45.0496	45	491.4	6.19726	1
939	Eurasia	Russia	146.75	70.75	951.042	0	0	0	0	155.8	5.04857	5	-15.5545	45.0496	45	216.4	5.37713	1
940	Americas	Canada	-131.75	69.25	2202.22	0	0	0	0	116.6	4.75875	4.8	-15.5455	45.048	45	133.7	4.8956	1
941	Eurasia	Russia	82.75	68.25	1153.59	0	0	0	0	191.5	5.25489	5.3	-15.5455	45.048	45	493.7	6.20193	1
942	Eurasia	Russia	126.75	65.25	1302.67	0	0	0	0	269.3	5.59583	5.6	-15.5455	45.048	45	305.7	5.7226	1
943	Americas	NA	-88.25	70.25	234.775	0	0	0	0	18.9	2.93916	2.9	-15.5364	45.0464	45	148.5	5.00058	1
944	Eurasia	Russia	106.25	76.25	1513.93	0	0	0	0	38.7	3.65584	3.7	-15.5273	45.0448	45	162.2	5.08883	1
945	Eurasia	Russia	131.75	66.75	1228.58	0	0	0	0	203.3	5.31468	5.3	-15.5273	45.0448	45	258.8	5.55606	1
946	Eurasia	Russia	134.75	60.75	1466.61	0	0	0	0	293.2	5.68086	5.7	-15.5273	45.0448	45	328.1	5.79332	1
947	Eurasia	Russia	169.25	65.25	1302.67	0	0	0	0	171.3	5.14342	5.1	-15.5273	45.0448	45	302.3	5.71142	1
948	Eurasia	Russia	170.25	65.75	1278.07	0	0	0	0	139.7	4.9395	4.9	-15.5273	45.0448	45	276.6	5.62257	1
949	Americas	Greenland	-23.75	71.75	975.429	0	0	0	0	55.1	4.00915	4	-15.5182	45.0432	45	436.5	6.07879	1
950	Eurasia	Russia	87.25	71.25	1001.13	0	0	0	0	142.2	4.95723	5	-15.5091	45.0416	45	452	6.11368	1
951	Eurasia	Russia	102.25	72.25	944.741	0	0	0	0	143.4	4.96564	5	-15.5091	45.0416	45	263	5.57215	1
952	Eurasia	Russia	114.25	66.25	1253.38	0	0	0	0	237.3	5.46933	5.5	-15.5091	45.0416	45	296	5.69036	1
953	Eurasia	Russia	132.25	64.25	1351.54	0	0	0	0	160.1	5.0758	5.1	-15.5091	45.0416	45	325.6	5.78567	1
954	Eurasia	Russia	135.25	61.25	1382.73	0	0	0	0	282.7	5.64439	5.6	-15.5091	45.0416	45	320.2	5.76895	1
955	Eurasia	Russia	155.25	66.75	1228.58	0	0	0	0	242.1	5.48935	5.5	-15.5091	45.0416	45	221.7	5.40133	1
956	Americas	Canada	-88.25	70.75	943.401	0	0	0	0	31.8	3.45947	3.5	-15.5	45.04	45	148.9	5.00327	1
957	Eurasia	Russia	97.75	74.75	819.597	0	0	0	0	50.3	3.91801	3.9	-15.5	45.04	45	249.3	5.51866	1
958	Eurasia	Russia	103.75	74.75	551.358	0	0	0	0	49.5	3.90197	3.9	-15.5	45.04	45	221.3	5.39952	1
959	Eurasia	Russia	102.25	76.25	1434	0	0	0	0	46.5	3.83945	3.8	-15.4909	45.0384	45	181.8	5.20291	1
960	Eurasia	Russia	141.75	65.75	1278.07	0	0	0	0	186.4	5.22789	5.2	-15.4909	45.0384	45	320.4	5.76957	1
961	Americas	Greenland	-24.25	71.75	975.429	0	0	0	0	46.1	3.83081	3.8	-15.4818	45.0368	45	452.9	6.11567	1
962	Eurasia	Russia	100.75	69.25	1103.12	0	0	0	0	133.5	4.8941	4.9	-15.4818	45.0368	45	384.8	5.95272	1
963	Eurasia	Russia	174.25	67.25	1203.68	0	0	0	0	120.1	4.78832	4.8	-15.4818	45.0368	45	254.3	5.53851	2
964	Americas	Canada	-86.25	74.75	1448.25	0	0	0	0	10.6	2.36085	2.4	-15.4727	45.0353	45	130.3	4.86984	1
965	Americas	NA	-106.25	74.75	841.96	0	0	0	0	9.3	2.23001	2.2	-15.4727	45.0353	45	73.1	4.29183	2
966	Eurasia	Russia	106.75	74.75	791.614	0	0	0	0	52	3.95124	4	-15.4727	45.0353	45	199	5.2933	1
967	Americas	Canada	-131.25	69.25	1600.06	0	0	0	0	116.8	4.76046	4.8	-15.4636	45.0337	45	125.2	4.82991	1
968	Americas	United States of America	-158.25	69.75	1077.76	0	0	0	0	88.7	4.48526	4.5	-15.4636	45.0337	45	162.3	5.08945	1
969	Eurasia	Russia	105.75	76.25	1614.38	0	0	0	0	35.2	3.56105	3.6	-15.4636	45.0337	45	159.4	5.07142	1
970	Eurasia	Russia	142.75	66.75	1228.58	0	0	0	0	228.7	5.43241	5.4	-15.4636	45.0337	45	227.7	5.42803	1
971	Eurasia	NA	143.75	74.75	48.0079	0	0	0	0	14.2	2.65324	2.7	-15.4636	45.0337	45	131.1	4.87596	1
972	Americas	NA	-95.75	69.75	1865.93	0	0	0	0	36.3	3.59182	3.6	-15.4545	45.0321	45	127.4	4.84733	1
973	Eurasia	Russia	87.75	72.75	896.657	0	0	0	0	122.9	4.81137	4.8	-15.4455	45.0305	45	391.1	5.96896	1
974	Eurasia	NA	142.75	75.25	813.535	0	0	0	0	52.7	3.96462	4	-15.4455	45.0305	45	123	4.81218	1
975	Americas	Canada	-94.25	73.25	1769.67	0	0	0	0	33.6	3.51453	3.5	-15.4364	45.0289	45	150.4	5.0133	1
976	Eurasia	Russia	91.75	74.75	819.597	0	0	0	0	38.5	3.65066	3.7	-15.4364	45.0289	45	290.7	5.67229	1
977	Eurasia	Russia	143.75	67.25	1203.68	0	0	0	0	215	5.37064	5.4	-15.4364	45.0289	45	237.9	5.47185	1
978	Eurasia	Russia	157.75	69.75	1077.13	0	0	0	0	157.6	5.06006	5.1	-15.4364	45.0289	45	163	5.09375	1
979	Americas	Canada	-76.25	69.75	1191.53	0	0	0	0	16.7	2.81541	2.8	-15.4273	45.0273	45	249.9	5.52106	1
980	Americas	Greenland	-54.25	72.25	134385	0	0	0	0	58.3	4.0656	4.1	-15.4273	45.0273	45	279.9	5.63443	1
981	Eurasia	Russia	138.25	67.25	1203.68	0	0	0	0	160	5.07517	5.1	-15.4273	45.0273	45	312.8	5.74556	1
982	Eurasia	Russia	174.75	67.25	1203.68	0	0	0	0	103.3	4.63764	4.6	-15.4273	45.0273	45	282.4	5.64332	2
983	Eurasia	Russia	178.75	67.25	1203.68	0	0	0	0	95.8	4.56226	4.6	-15.4273	45.0273	45	398.4	5.98746	1
984	Americas	Canada	-84.75	69.25	1283.72	0	0	0	0	36.9	3.60821	3.6	-15.4182	45.0257	45	175.8	5.16935	2
985	Eurasia	Russia	61.75	69.25	1685.97	0	0	0	0	148.5	5.00058	5	-15.4182	45.0257	45	390.8	5.9682	1
986	Eurasia	Russia	132.25	68.25	1153.59	0	0	0	0	193.1	5.26321	5.3	-15.4182	45.0257	45	240.4	5.4823	1
987	Eurasia	Russia	161.25	61.75	1471.78	0	0	0	0	233.8	5.45447	5.5	-15.4182	45.0257	45	407.7	6.01053	1
988	Eurasia	Russia	84.25	70.75	1026.76	0	0	0	0	138.5	4.93087	4.9	-15.4091	45.0241	45	463.2	6.13816	1
989	Eurasia	Russia	93.25	72.75	923.781	0	0	0	0	111.5	4.71402	4.7	-15.4091	45.0241	45	331	5.80212	2
990	Eurasia	Russia	145.25	68.75	1122.57	0	0	0	0	202	5.30827	5.3	-15.4091	45.0241	45	243.1	5.49347	1
991	Americas	Canada	-95.25	70.25	1052.3	0	0	0	0	40.4	3.69883	3.7	-15.4	45.0226	45	161	5.0814	1
992	Eurasia	Russia	119.75	68.25	1153.59	0	0	0	0	190.2	5.24808	5.2	-15.4	45.0226	45	276.9	5.62366	1
993	Eurasia	Russia	88.25	70.75	1026.76	0	0	0	0	141.7	4.95371	5	-15.3909	45.021	45	456.4	6.12337	1
994	Eurasia	Russia	93.25	74.75	819.597	0	0	0	0	38.2	3.64284	3.6	-15.3909	45.021	45	278.4	5.62906	1
995	Eurasia	Russia	95.75	71.25	1001.13	0	0	0	0	131.6	4.87977	4.9	-15.3909	45.021	45	336.6	5.8189	1
996	Eurasia	Russia	102.75	72.25	883.456	0	0	0	0	144.6	4.97397	5	-15.3909	45.021	45	260	5.56068	1
997	Eurasia	Russia	138.75	67.25	1203.68	0	0	0	0	154.9	5.04278	5	-15.3909	45.021	45	293.9	5.68324	1
998	Americas	Canada	-91.25	75.75	1059.29	0	0	0	0	28.7	3.3569	3.4	-15.3818	45.0194	45	130.5	4.87137	1
999	Eurasia	Russia	134.25	66.75	1228.58	0	0	0	0	253	5.53339	5.5	-15.3818	45.0194	45	216.2	5.3762	1
1000	Eurasia	Russia	158.75	68.75	1068.05	0	0	0	0	143.6	4.96703	5	-15.3818	45.0194	45	174	5.15906	1
1001	Eurasia	Russia	98.75	70.25	1052.3	0	0	0	0	166.6	5.1156	5.1	-15.3727	45.0178	45	358.4	5.88165	1
1002	Eurasia	Russia	147.75	67.25	1203.68	0	0	0	0	224.3	5.41298	5.4	-15.3727	45.0178	45	250.9	5.52505	1
1003	Eurasia	NA	158.75	61.75	423.492	0	0	0	0	199.1	5.29381	5.3	-15.3727	45.0178	45	432.4	6.06935	1
1004	Americas	Canada	-89.25	72.25	1895.64	0	0	0	0	35.7	3.57515	3.6	-15.3636	45.0162	45	143.4	4.96564	1
1005	Americas	Canada	-89.75	75.25	1748.24	0	0	0	0	29.6	3.38777	3.4	-15.3636	45.0162	45	125.9	4.83549	1
1006	Americas	Canada	-82.25	76.75	719.033	0	0	0	0	13.7	2.6174	2.6	-15.3636	45.0162	45	192.2	5.25854	1
1007	Eurasia	Russia	81.75	72.75	2341.4	0	0	0	0	117.5	4.76644	4.8	-15.3636	45.0162	45	306.7	5.72587	1
1008	Eurasia	Russia	84.75	73.25	1412.08	0	0	0	0	122.8	4.81056	4.8	-15.3636	45.0162	45	368.8	5.91025	2
1009	Eurasia	Russia	93.25	73.75	871.831	0	0	0	0	71.9	4.27528	4.3	-15.3636	45.0162	45	310.3	5.73754	1
1010	Eurasia	Russia	132.25	66.25	1253.38	0	0	0	0	244.4	5.49881	5.5	-15.3636	45.0162	45	261.6	5.56682	1
1011	Americas	Canada	-68.75	68.75	1455.73	0	0	0	0	13.7	2.6174	2.6	-15.3545	45.0146	45	315.3	5.75352	1
1012	Eurasia	NA	15.25	78.25	13179.2	0	0	0	0	43	3.7612	3.8	-15.3545	45.0146	45	268.1	5.59136	1
1013	Eurasia	Russia	98.75	72.75	923.781	0	0	0	0	107.1	4.67376	4.7	-15.3545	45.0146	45	285.5	5.65424	1
1014	Eurasia	Russia	102.75	74.75	644.534	0	0	0	0	47.5	3.86073	3.9	-15.3545	45.0146	45	240.9	5.48438	1
1015	Eurasia	Russia	107.25	74.75	601.153	0	0	0	0	35.6	3.57235	3.6	-15.3545	45.0146	45	209.6	5.3452	1
1016	Eurasia	Russia	125.75	64.25	1315.45	0	0	0	0	306.2	5.72424	5.7	-15.3545	45.0146	45	266.7	5.58612	1
1017	Eurasia	Russia	126.75	64.75	1327.16	0	0	0	0	256.1	5.54557	5.5	-15.3545	45.0146	45	292.9	5.67983	1
1018	Eurasia	Russia	130.25	67.25	1203.68	0	0	0	0	193.4	5.26476	5.3	-15.3545	45.0146	45	325.7	5.78598	1
1019	Eurasia	Russia	132.75	68.25	1153.59	0	0	0	0	224.3	5.41298	5.4	-15.3545	45.0146	45	215.3	5.37203	1
1020	Americas	Canada	-94.75	69.75	844.007	0	0	0	0	30.8	3.42751	3.4	-15.3455	45.013	45	147.3	4.99247	1
1021	Eurasia	Russia	103.25	72.75	923.781	0	0	0	0	123.9	4.81947	4.8	-15.3455	45.013	45	255.3	5.54244	1
1022	Americas	Canada	-119.25	72.75	811.517	0	0	0	0	64.7	4.16976	4.2	-15.3364	45.0114	45	135.7	4.91045	1
1023	Eurasia	Russia	96.25	69.25	1103.12	0	0	0	0	107.8	4.68028	4.7	-15.3364	45.0114	45	484	6.18208	1
1024	Eurasia	Russia	130.75	67.25	1203.68	0	0	0	0	207.2	5.33368	5.3	-15.3364	45.0114	45	278.6	5.62978	1
1025	Americas	Canada	-107.25	72.25	2303.89	0	0	0	0	36.5	3.59731	3.6	-15.3273	45.0099	45	72.3	4.28082	1
1026	Americas	Canada	-89.75	74.75	777.171	0	0	0	0	12.4	2.5177	2.5	-15.3273	45.0099	45	151.6	5.02125	1
1027	Eurasia	Russia	54.75	70.75	637.971	0	0	0	0	91	4.51086	4.5	-15.3273	45.0099	45	397	5.98394	1
1028	Eurasia	Russia	86.25	71.25	1001.13	0	0	0	0	159.7	5.0733	5.1	-15.3273	45.0099	45	456.5	6.12359	2
1029	Eurasia	Russia	95.75	69.25	1103.12	0	0	0	0	98.1	4.58599	4.6	-15.3273	45.0099	45	511	6.23637	1
1030	Americas	Canada	-94.25	70.75	1026.76	0	0	0	0	43.4	3.77046	3.8	-15.3182	45.0083	45	182	5.20401	1
1031	Americas	Canada	-112.25	74.75	818.067	0	0	0	0	28.4	3.34639	3.3	-15.3182	45.0083	45	74.5	4.3108	1
1032	Eurasia	Russia	144.25	67.25	1203.68	0	0	0	0	211.8	5.35564	5.4	-15.3182	45.0083	45	225.6	5.41876	1
1033	Eurasia	Russia	175.25	66.25	1253.38	0	0	0	0	130.7	4.8729	4.9	-15.3182	45.0083	45	337.3	5.82097	1
1034	Americas	Canada	-85.25	68.25	2244.31	0	0	0	0	44.8	3.80221	3.8	-15.3091	45.0067	45	154.7	5.04149	2
1035	Americas	NA	-93.75	69.25	1064.17	0	0	0	0	56	4.02535	4	-15.3091	45.0067	45	147.7	4.99518	1
1036	Americas	Canada	-121.25	72.75	923.781	0	0	0	0	74.5	4.3108	4.3	-15.3091	45.0067	45	128.6	4.85671	1
1037	Eurasia	NA	138.25	74.75	372.424	0	0	0	0	30.1	3.40453	3.4	-15.3091	45.0067	45	166.8	5.1168	1
1038	Americas	Canada	-90.75	74.75	1163.82	0	0	0	0	11.9	2.47654	2.5	-15.3	45.0051	45	144.6	4.97397	1
1039	Americas	Canada	-90.25	74.75	880.302	0	0	0	0	12.7	2.5416	2.5	-15.3	45.0051	45	144.1	4.97051	1
1040	Americas	Canada	-108.75	75.25	2495.95	0	0	0	0	30.4	3.41444	3.4	-15.3	45.0051	45	55.2	4.01096	1
1041	Eurasia	Russia	91.75	73.25	897.843	0	0	0	0	105.4	4.65776	4.7	-15.3	45.0051	45	323.5	5.7792	1
1042	Eurasia	Russia	93.25	72.25	949.644	0	0	0	0	115.6	4.75014	4.8	-15.3	45.0051	45	335.9	5.81681	2
1043	Eurasia	Russia	106.25	75.25	793.378	0	0	0	0	43.6	3.77506	3.8	-15.3	45.0051	45	212.4	5.35847	1
1044	Eurasia	Russia	127.25	67.75	1178.68	0	0	0	0	160.8	5.08016	5.1	-15.3	45.0051	45	365.4	5.90099	1
1045	Eurasia	Russia	146.25	66.75	1228.58	0	0	0	0	212	5.35659	5.4	-15.3	45.0051	45	243.2	5.49388	1
1046	Eurasia	Russia	153.75	63.75	1375.81	0	0	0	0	234.8	5.45873	5.5	-15.3	45.0051	45	311.5	5.7414	1
1047	Eurasia	Russia	175.75	66.25	1253.38	0	0	0	0	134.8	4.90379	4.9	-15.3	45.0051	45	311.6	5.74172	1
1048	Americas	NA	-106.75	68.25	1465.25	0	0	0	0	82.9	4.41764	4.4	-15.2909	45.0035	45	137.6	4.92435	1
1049	Americas	NA	-81.75	69.75	311.087	0	0	0	0	30.5	3.41773	3.4	-15.2909	45.0035	45	204.3	5.31959	1
1050	Americas	Canada	-105.25	72.25	3081.43	0	0	0	0	43.8	3.77963	3.8	-15.2909	45.0035	45	87.5	4.47164	1
1051	Eurasia	Russia	108.75	72.25	949.644	0	0	0	0	176.9	5.17558	5.2	-15.2909	45.0035	45	231.1	5.44285	1
1052	Eurasia	Russia	144.75	62.25	1447.96	0	0	0	0	190.7	5.2507	5.3	-15.2909	45.0035	45	400.6	5.99296	1
1053	Eurasia	Russia	154.25	65.75	1278.07	0	0	0	0	200.9	5.30281	5.3	-15.2909	45.0035	45	275.6	5.61895	2
1054	Eurasia	Russia	131.25	63.75	1375.81	0	0	0	0	192.9	5.26217	5.3	-15.2818	45.0019	45	282.7	5.64439	1
1055	Americas	Canada	-93.25	69.25	681.007	0	0	0	0	50.5	3.92197	3.9	-15.2727	45.0003	45	145.1	4.97742	1
1056	Americas	Canada	-109.25	72.25	2315.26	0	0	0	0	42.3	3.74479	3.7	-15.2727	45.0003	45	78	4.35671	1
1057	Eurasia	Russia	92.75	73.75	871.831	0	0	0	0	74.5	4.3108	4.3	-15.2727	45.0003	45	309.8	5.73593	1
1058	Americas	United States of America	-151.75	68.75	1128.4	0	0	0	0	108	4.68213	4.7	-15.2636	44.9987	45	234.1	5.45575	2
1059	Americas	Canada	-84.25	70.75	1026.76	0	0	0	0	40.5	3.7013	3.7	-15.2636	44.9987	45	169.2	5.13108	1
1060	Eurasia	Russia	103.25	76.25	740.748	0	0	0	0	37.8	3.63231	3.6	-15.2636	44.9987	45	186	5.22575	1
1061	Eurasia	Russia	105.25	76.25	1097.44	0	0	0	0	35.5	3.56953	3.6	-15.2636	44.9987	45	173.8	5.15791	1
1062	Americas	Canada	-71.25	68.75	1128.4	0	0	0	0	29.3	3.37759	3.4	-15.2545	44.9972	45	210.7	5.35044	1
1063	Americas	NA	-107.25	68.75	1077.26	0	0	0	0	84.9	4.44147	4.4	-15.2545	44.9972	45	128.3	4.85437	1
1064	Americas	Canada	-130.25	69.25	1965.39	0	0	0	0	118.8	4.77744	4.8	-15.2545	44.9972	45	114.4	4.7397	1
1065	Eurasia	Russia	92.75	72.25	949.644	0	0	0	0	117.3	4.76473	4.8	-15.2545	44.9972	45	343.9	5.84035	1
1066	Eurasia	Russia	105.75	75.75	767.095	0	0	0	0	47.9	3.86912	3.9	-15.2545	44.9972	45	216.6	5.37805	1
1067	Eurasia	Russia	138.75	74.75	469.441	0	0	0	0	29.3	3.37759	3.4	-15.2545	44.9972	45	162.9	5.09314	1
1068	Eurasia	Russia	167.25	64.75	1327.16	0	0	0	0	208.6	5.34042	5.3	-15.2545	44.9972	45	311.9	5.74268	1
1069	Americas	Canada	-140.25	68.25	1059.56	0	0	0	0	132.7	4.88809	4.9	-15.2455	44.9956	45	178.8	5.18627	1
1070	Americas	NA	-108.25	68.75	1106.5	0	0	0	0	56.4	4.03247	4	-15.2455	44.9956	45	121.5	4.79991	1
1071	Eurasia	Russia	92.25	74.75	819.597	0	0	0	0	38.5	3.65066	3.7	-15.2455	44.9956	45	292.4	5.67812	1
1072	Eurasia	Russia	103.25	74.75	680.279	0	0	0	0	43.5	3.77276	3.8	-15.2455	44.9956	45	240.7	5.48355	1
1073	Americas	NA	-75.75	69.25	690.97	0	0	0	0	38.6	3.65325	3.7	-15.2364	44.994	45	190.2	5.24808	1
1074	Americas	Greenland	-70.75	78.25	42203.9	0	0	0	0	12.9	2.55723	2.6	-15.2364	44.994	45	70.6	4.25703	1
1075	Americas	Canada	-91.25	75.25	793.378	0	0	0	0	25.7	3.24649	3.2	-15.2273	44.9924	45	131	4.8752	1
1076	Americas	NA	-20.25	76.75	1757.05	0	0	0	0	9.2	2.2192	2.2	-15.2273	44.9924	45	259.2	5.5576	1
1077	Eurasia	Russia	59.25	66.75	1228.58	0	0	0	0	252.5	5.53141	5.5	-15.2273	44.9924	45	500.1	6.21481	1
1078	Eurasia	Russia	151.75	67.75	1080.85	0	0	0	0	200.8	5.30231	5.3	-15.2273	44.9924	45	228.1	5.42978	1
1079	Americas	Canada	-83.75	77.75	627.651	0	0	0	0	6.5	1.8718	1.9	-15.2182	44.9908	45	125.5	4.83231	1
1080	Eurasia	Russia	99.75	73.75	791.298	0	0	0	0	106	4.66344	4.7	-15.2182	44.9908	45	257.4	5.55063	1
1081	Eurasia	Russia	108.75	75.75	767.095	0	0	0	0	33	3.49651	3.5	-15.2182	44.9908	45	234.1	5.45575	1
1082	Eurasia	Russia	133.25	60.25	1542.51	0	0	0	0	275.2	5.6175	5.6	-15.2182	44.9908	45	343.9	5.84035	1
1083	Eurasia	Russia	139.25	74.75	518.219	0	0	0	0	31.9	3.46261	3.5	-15.2182	44.9908	45	154.7	5.04149	1
1084	Eurasia	Russia	141.75	67.75	1178.68	0	0	0	0	227.5	5.42715	5.4	-15.2182	44.9908	45	218.4	5.38633	1
1085	Eurasia	Russia	152.75	63.75	1375.81	0	0	0	0	245.9	5.50492	5.5	-15.2182	44.9908	45	349.7	5.85708	2
1086	Africa	Angola	13.25	-14.75	2978.43	0	0	0	0	456.3	6.12315	6.1	-15.2091	44.9892	45	703.4	6.55593	1
1087	Americas	Mexico	-103.75	25.25	2790.04	0	0	0	0	275.9	5.62004	5.6	-15.2091	44.9892	45	314.3	5.75035	2
1088	Americas	Canada	-116.25	68.25	1676.75	0	0	0	0	76	4.33073	4.3	-15.2091	44.9892	45	178	5.18178	1
1089	Americas	Canada	-122.75	72.25	949.644	0	0	0	0	72.9	4.28909	4.3	-15.2091	44.9892	45	128.2	4.85359	1
1090	Americas	Canada	-111.75	74.75	817.006	0	0	0	0	8.3	2.11626	2.1	-15.2091	44.9892	45	72.2	4.27944	1
1091	Eurasia	Norway	26.25	70.25	1920.44	0	0	0	0	216.9	5.37944	5.4	-15.2091	44.9892	45	386.3	5.95661	1
1092	Eurasia	Russia	175.75	67.25	1203.68	0	0	0	0	93.1	4.53367	4.5	-15.2091	44.9892	45	318.3	5.76299	2
1093	Americas	Canada	-130.75	69.25	1815.69	0	0	0	0	117.2	4.76388	4.8	-15.2	44.9876	45	116.7	4.75961	1
1094	Americas	Canada	-94.25	69.75	1106.24	0	0	0	0	28	3.3322	3.3	-15.2	44.9876	45	154.5	5.04019	1
1095	Americas	NA	-82.25	69.75	396.326	0	0	0	0	37.9	3.63495	3.6	-15.2	44.9876	45	197.3	5.28473	1
1096	Eurasia	Russia	86.75	71.25	1001.13	0	0	0	0	145.6	4.98086	5	-15.2	44.9876	45	458	6.12687	1
1097	Eurasia	Russia	92.75	73.25	897.843	0	0	0	0	104.7	4.6511	4.7	-15.2	44.9876	45	311.3	5.74076	1
1098	Eurasia	Russia	111.75	65.25	1302.67	0	0	0	0	236.7	5.46679	5.5	-15.2	44.9876	45	341.7	5.83393	1
1099	Americas	NA	-92.25	69.75	1494.29	0	0	0	0	39.8	3.68387	3.7	-15.1909	44.9861	45	162.4	5.09006	1
1100	Eurasia	Russia	58.25	68.25	1982.79	0	0	0	0	169.3	5.13167	5.1	-15.1909	44.9861	45	420.7	6.04192	1
1101	Eurasia	Russia	92.25	74.25	845.749	0	0	0	0	66.9	4.2032	4.2	-15.1909	44.9861	45	298.7	5.69944	1
1102	Eurasia	Russia	160.75	61.75	1471.78	0	0	0	0	224.1	5.41209	5.4	-15.1909	44.9861	45	360.3	5.88694	1
1103	Americas	Canada	-106.25	69.75	1313.54	0	0	0	0	42.9	3.75887	3.8	-15.1818	44.9845	45	122.9	4.81137	1
1104	Americas	Canada	-105.75	71.75	954.512	0	0	0	0	43.9	3.78191	3.8	-15.1818	44.9845	45	98.7	4.59208	1
1105	Eurasia	Russia	83.25	68.25	1153.59	0	0	0	0	213.1	5.36176	5.4	-15.1818	44.9845	45	493.2	6.20091	1
1106	Americas	United States of America	-150.75	69.25	1103.12	0	0	0	0	89.3	4.492	4.5	-15.1727	44.9829	45	199.9	5.29782	1
1107	Americas	Canada	-111.75	69.75	1076.48	0	0	0	0	53	3.97029	4	-15.1727	44.9829	45	113.7	4.73356	1
1108	Americas	Canada	-107.75	69.75	946.962	0	0	0	0	53.7	3.98341	4	-15.1727	44.9829	45	107.8	4.68028	1
1109	Americas	NA	-121.75	71.25	162.575	0	0	0	0	37.6	3.627	3.6	-15.1727	44.9829	45	142.9	4.96215	1
1110	Americas	Greenland	-70.25	78.25	3406.94	0	0	0	0	15	2.70805	2.7	-15.1727	44.9829	45	164.4	5.1023	1
1111	Eurasia	Russia	61.75	68.75	1128.4	0	0	0	0	137.1	4.92071	4.9	-15.1727	44.9829	45	420.4	6.04121	1
1112	Eurasia	Russia	92.75	66.75	1228.58	0	0	0	0	224.6	5.41432	5.4	-15.1727	44.9829	45	535.6	6.28339	1
1113	Eurasia	Russia	133.75	70.25	1052.3	0	0	0	0	194	5.26786	5.3	-15.1727	44.9829	45	218.9	5.38861	1
1114	Americas	Canada	-101.75	77.75	1045.68	0	0	0	0	8.7	2.16332	2.2	-15.1636	44.9813	45	110.1	4.70139	1
1115	Americas	Canada	-88.75	72.75	2216.9	0	0	0	0	30.3	3.41115	3.4	-15.1545	44.9797	45	134.5	4.90156	1
1116	Eurasia	Russia	82.75	72.25	949.612	0	0	0	0	116.4	4.75703	4.8	-15.1545	44.9797	45	403.1	5.99918	1
1117	Eurasia	Russia	85.25	70.75	1026.76	0	0	0	0	157	5.05625	5.1	-15.1545	44.9797	45	469.4	6.15146	1
1118	Eurasia	Russia	141.25	75.25	1659.81	0	0	0	0	49.5	3.90197	3.9	-15.1545	44.9797	45	124.2	4.82189	1
1119	Americas	Canada	-111.25	69.75	1052.58	0	0	0	0	47.1	3.85227	3.9	-15.1455	44.9781	45	107.3	4.67563	1
1120	Eurasia	NA	71.75	66.75	369.479	0	0	0	0	224.9	5.41566	5.4	-15.1455	44.9781	45	438.7	6.08382	1
1121	Eurasia	Russia	102.25	73.25	897.843	0	0	0	0	114.9	4.74406	4.7	-15.1455	44.9781	45	254.7	5.54009	1
1122	Eurasia	Russia	132.75	66.25	1253.38	0	0	0	0	245	5.50126	5.5	-15.1455	44.9781	45	241.4	5.48646	1
1123	Eurasia	Russia	158.25	69.25	1090.85	0	0	0	0	152.5	5.02716	5	-15.1455	44.9781	45	169.4	5.13226	1
1124	Eurasia	Russia	168.75	66.75	1228.58	0	0	0	0	136.8	4.91852	4.9	-15.1455	44.9781	45	256.6	5.54752	1
1125	Americas	Canada	-132.25	68.25	1153.59	0	0	0	0	163.6	5.09742	5.1	-15.1364	44.9766	45	215.1	5.3711	1
1126	Americas	Canada	-85.25	70.75	983.638	0	0	0	0	36.1	3.58629	3.6	-15.1364	44.9766	45	155.6	5.04729	2
1127	Eurasia	Russia	98.75	73.75	866.607	0	0	0	0	96.5	4.56954	4.6	-15.1364	44.9766	45	259.8	5.55991	1
1128	Eurasia	Russia	104.25	75.25	641.662	0	0	0	0	47	3.85015	3.9	-15.1364	44.9766	45	215.9	5.37482	1
1129	Eurasia	Russia	120.75	66.25	1253.38	0	0	0	0	234.7	5.45831	5.5	-15.1364	44.9766	45	275.8	5.61968	1
1130	Eurasia	Russia	138.25	75.25	1711.23	0	0	0	0	40.4	3.69883	3.7	-15.1364	44.9766	45	164.9	5.10534	1
1131	Americas	United States of America	-157.75	69.75	1077.76	0	0	0	0	92.3	4.52504	4.5	-15.1273	44.975	45	162.9	5.09314	1
1132	Americas	NA	-87.75	70.25	463.357	0	0	0	0	34.7	3.54674	3.5	-15.1273	44.975	45	149.8	5.0093	1
1133	Americas	Canada	-80.75	72.75	3044.42	0	0	0	0	18.1	2.89591	2.9	-15.1273	44.975	45	149.5	5.0073	1
1134	Eurasia	Russia	82.25	68.25	1153.59	0	0	0	0	192.9	5.26217	5.3	-15.1273	44.975	45	483.8	6.18167	1
1135	Eurasia	Russia	168.25	65.25	1302.67	0	0	0	0	197.1	5.28371	5.3	-15.1273	44.975	45	283.5	5.64721	1
1136	Americas	Canada	-92.75	69.75	827.548	0	0	0	0	34.9	3.55249	3.6	-15.1182	44.9734	45	146.8	4.98907	1
1137	Americas	NA	-124.75	71.75	472.236	0	0	0	0	57.6	4.05352	4.1	-15.1182	44.9734	45	124.4	4.8235	2
1138	Eurasia	Russia	82.25	72.25	625.302	0	0	0	0	115.7	4.751	4.8	-15.1182	44.9734	45	397.2	5.98444	1
1139	Eurasia	Russia	97.25	75.25	1669.31	0	0	0	0	45.4	3.81551	3.8	-15.1182	44.9734	45	192.9	5.26217	1
1140	Eurasia	Russia	134.75	61.25	1495.48	0	0	0	0	275.2	5.6175	5.6	-15.1182	44.9734	45	315.7	5.75479	1
1141	Americas	Canada	-121.25	73.75	2925.35	0	0	0	0	63.1	4.14472	4.1	-15.1091	44.9718	45	104.2	4.64631	1
1142	Americas	NA	-91.25	77.75	219.953	0	0	0	0	13.9	2.63189	2.6	-15.1091	44.9718	45	92.5	4.52721	1
1143	Eurasia	Russia	79.75	68.25	1153.59	0	0	0	0	206.5	5.3303	5.3	-15.1091	44.9718	45	454.9	6.12008	1
1144	Eurasia	Russia	96.75	69.25	1103.12	0	0	0	0	92.2	4.52396	4.5	-15.1091	44.9718	45	500.1	6.21481	1
1145	Eurasia	Russia	103.75	76.75	974.779	0	0	0	0	35.3	3.56388	3.6	-15.1091	44.9718	45	179	5.18739	1
1146	Eurasia	Russia	113.25	63.75	1375.81	0	0	0	0	256.4	5.54674	5.5	-15.1091	44.9718	45	335.5	5.81562	1
1147	Americas	Canada	-127.25	67.25	1203.68	0	0	0	0	180.7	5.19684	5.2	-15.1	44.9702	45	236.5	5.46595	1
1148	Americas	Canada	-84.25	69.25	1103.12	0	0	0	0	37.4	3.62167	3.6	-15.1	44.9702	45	202.6	5.31123	1
1149	Americas	Canada	-105.75	69.75	1051.09	0	0	0	0	51.2	3.93574	3.9	-15.1	44.9702	45	127.3	4.84655	2
1150	Eurasia	Russia	90.25	70.75	1024.69	0	0	0	0	138	4.92725	4.9	-15.1	44.9702	45	421.9	6.04477	1
1151	Eurasia	Russia	97.75	73.75	810.313	0	0	0	0	87.9	4.4762	4.5	-15.1	44.9702	45	259.1	5.55721	1
1152	Eurasia	Russia	100.75	70.75	1026.76	0	0	0	0	209.7	5.34568	5.3	-15.1	44.9702	45	303	5.71373	1
1153	Eurasia	Russia	108.25	72.25	949.644	0	0	0	0	159.5	5.07204	5.1	-15.1	44.9702	45	231.3	5.44372	1
1154	Americas	Canada	-113.75	74.75	592.454	0	0	0	0	10.1	2.31254	2.3	-15.0909	44.9686	45	83.5	4.42485	1
1155	Americas	United States of America	-152.25	69.25	1103.12	0	0	0	0	102.7	4.63181	4.6	-15.0818	44.967	45	209.9	5.34663	1
1156	Eurasia	Russia	92.75	72.75	923.781	0	0	0	0	107.1	4.67376	4.7	-15.0818	44.967	45	332	5.80513	1
1157	Eurasia	Russia	95.75	68.25	1153.59	0	0	0	0	104.7	4.6511	4.7	-15.0818	44.967	45	505.2	6.22495	2
1158	Eurasia	Russia	102.25	74.25	796.943	0	0	0	0	87.5	4.47164	4.5	-15.0818	44.967	45	229.3	5.43503	1
1159	Eurasia	Russia	102.25	75.75	767.095	0	0	0	0	50.2	3.91602	3.9	-15.0818	44.967	45	206.9	5.33224	1
1160	Eurasia	Russia	110.75	71.75	975.429	0	0	0	0	169.8	5.13462	5.1	-15.0818	44.967	45	225.8	5.41965	1
1161	Eurasia	China	84.25	33.25	2583.86	0	0	0	0	101.8	4.62301	4.6	-15.0727	44.9655	45	84.3	4.43438	1
1162	Eurasia	Russia	112.75	64.25	1351.54	0	0	0	0	240.5	5.48272	5.5	-15.0727	44.9655	45	336.3	5.818	1
1163	Eurasia	Russia	123.75	68.25	956.775	0	0	0	0	266.3	5.58462	5.6	-15.0727	44.9655	45	291.3	5.67435	1
1164	Eurasia	Russia	150.25	68.75	1095.8	0	0	0	0	213.5	5.36364	5.4	-15.0727	44.9655	45	224.5	5.41388	1
1165	Eurasia	Russia	156.75	69.25	1080.92	0	0	0	0	155.6	5.04729	5	-15.0727	44.9655	45	173.6	5.15675	1
1166	Eurasia	Russia	163.25	67.25	1203.68	0	0	0	0	194.7	5.27146	5.3	-15.0727	44.9655	45	223.9	5.4112	1
1167	Americas	NA	-96.25	68.25	2523.6	0	0	0	0	50.2	3.91602	3.9	-15.0636	44.9639	45	131.6	4.87977	1
1168	Americas	Canada	-112.75	69.25	1103.12	0	0	0	0	51.2	3.93574	3.9	-15.0636	44.9639	45	121	4.79579	1
1169	Americas	Canada	-111.25	74.75	935.652	0	0	0	0	8.4	2.12823	2.1	-15.0636	44.9639	45	60.3	4.09933	1
1170	Americas	NA	-95.25	75.75	629.606	0	0	0	0	10	2.30259	2.3	-15.0636	44.9639	45	121.6	4.80074	1
1171	Eurasia	Russia	89.25	73.25	897.843	0	0	0	0	110.8	4.70773	4.7	-15.0636	44.9639	45	355.1	5.8724	1
1172	Eurasia	Russia	95.75	74.75	819.597	0	0	0	0	50.2	3.91602	3.9	-15.0636	44.9639	45	255.1	5.54166	1
1173	Eurasia	Russia	112.25	66.25	1253.38	0	0	0	0	217.6	5.38266	5.4	-15.0636	44.9639	45	310.1	5.73689	1
1174	Americas	Canada	-126.75	67.25	1157.74	0	0	0	0	178.6	5.18515	5.2	-15.0545	44.9623	45	237	5.46806	1
1175	Americas	Canada	-70.75	68.25	1153.59	0	0	0	0	51.1	3.93378	3.9	-15.0545	44.9623	45	229.1	5.43416	1
1176	Americas	Canada	-84.25	68.75	1128.4	0	0	0	0	34.4	3.53806	3.5	-15.0545	44.9623	45	178.5	5.18459	1
1177	Eurasia	NA	111.75	74.25	458.577	0	0	0	0	103.2	4.63667	4.6	-15.0545	44.9623	45	193.7	5.26631	2
1178	Eurasia	Russia	133.75	61.25	1495.48	0	0	0	0	287.8	5.66227	5.7	-15.0545	44.9623	45	315.8	5.75511	1
1179	Eurasia	Russia	150.75	67.75	1161.64	0	0	0	0	226	5.42053	5.4	-15.0545	44.9623	45	233.9	5.45489	1
1180	Eurasia	Russia	160.75	62.25	1447.96	0	0	0	0	225.9	5.42009	5.4	-15.0545	44.9623	45	340.2	5.82953	1
1181	Americas	Canada	-132.75	68.25	1061.88	0	0	0	0	161.4	5.08389	5.1	-15.0455	44.9607	45	229.5	5.4359	1
1182	Americas	Canada	-83.75	69.25	1103.12	0	0	0	0	35.5	3.56953	3.6	-15.0455	44.9607	45	207.6	5.33561	1
1183	Eurasia	Russia	119.25	70.25	1052.3	0	0	0	0	183.1	5.21003	5.2	-15.0455	44.9607	45	248.7	5.51625	1
1184	Eurasia	Russia	122.25	71.75	975.429	0	0	0	0	145.8	4.98224	5	-15.0455	44.9607	45	245.4	5.50289	1
1185	Eurasia	Russia	131.75	59.75	1565.85	0	0	0	0	306.7	5.72587	5.7	-15.0455	44.9607	45	364.9	5.89962	1
1186	Eurasia	Russia	149.25	71.25	1654.91	0	0	0	0	133.8	4.89635	4.9	-15.0455	44.9607	45	184.2	5.21602	1
1187	Eurasia	Russia	157.75	69.25	1082.93	0	0	0	0	157.6	5.06006	5.1	-15.0455	44.9607	45	170.3	5.13756	1
1188	Americas	NA	-88.25	68.25	1949.39	0	0	0	0	43	3.7612	3.8	-15.0364	44.9591	45	166.6	5.1156	1
1189	Americas	Canada	-76.75	69.75	1121.14	0	0	0	0	17.6	2.8679	2.9	-15.0364	44.9591	45	221.6	5.40087	1
1190	Eurasia	Russia	114.25	67.75	1178.68	0	0	0	0	229.4	5.43547	5.4	-15.0364	44.9591	45	279.1	5.63157	1
1191	Eurasia	Russia	146.75	66.75	1224.95	0	0	0	0	232.9	5.45061	5.5	-15.0364	44.9591	45	236.1	5.46426	1
1192	Americas	Canada	-91.75	75.75	767.095	0	0	0	0	27.4	3.31054	3.3	-15.0273	44.9575	45	122.7	4.80974	1
1193	Eurasia	Russia	99.25	72.75	923.781	0	0	0	0	108.3	4.68491	4.7	-15.0273	44.9575	45	281.7	5.64084	1
1194	Americas	Canada	-105.25	66.75	1228.58	0	0	0	0	102.2	4.62693	4.6	-15.0182	44.956	45	185.5	5.22305	1
1195	Americas	Canada	-133.25	68.25	1115.18	0	0	0	0	169.7	5.13403	5.1	-15.0182	44.956	45	242.9	5.49265	1
1196	Americas	Canada	-121.25	73.25	897.843	0	0	0	0	75.4	4.32281	4.3	-15.0182	44.956	45	124.3	4.8227	1
1197	Eurasia	Russia	97.25	70.25	1052.3	0	0	0	0	177.7	5.1801	5.2	-15.0182	44.956	45	367.7	5.90727	1
1198	Eurasia	Russia	132.75	70.75	1026.76	0	0	0	0	149.5	5.0073	5	-15.0182	44.956	45	216.5	5.37759	1
1199	Americas	Canada	-112.25	69.25	1098.07	0	0	0	0	58.4	4.06732	4.1	-15.0091	44.9544	45	117.4	4.76559	1
1200	Americas	Canada	-83.25	69.25	1103.12	0	0	0	0	37.6	3.627	3.6	-15.0091	44.9544	45	208.2	5.3385	1
1201	Americas	Canada	-99.75	72.75	874.925	0	0	0	0	49	3.89182	3.9	-15.0091	44.9544	45	111.9	4.71761	1
1202	Eurasia	Russia	121.25	68.25	1153.59	0	0	0	0	218	5.3845	5.4	-15.0091	44.9544	45	281.9	5.64155	1
1203	Americas	Canada	-86.25	70.75	1016.56	0	0	0	0	38.6	3.65325	3.7	-15	44.9528	45	149.1	5.00462	1
1204	Americas	Canada	-120.75	73.25	1333.76	0	0	0	0	71.4	4.2683	4.3	-15	44.9528	45	124.2	4.82189	1
1205	Americas	NA	-81.25	76.25	6415.73	0	0	0	0	13.1	2.57261	2.6	-15	44.9528	45	148.7	5.00193	1
1206	Americas	Canada	-131.25	68.75	1128.4	0	0	0	0	121.4	4.79909	4.8	-14.9909	44.9512	45	172.8	5.15213	1
1207	Americas	Canada	-130.25	68.75	1128.4	0	0	0	0	138	4.92725	4.9	-14.9909	44.9512	45	164.6	5.10352	1
1208	Americas	United States of America	-152.75	69.75	1077.76	0	0	0	0	67	4.20469	4.2	-14.9909	44.9512	45	184.6	5.21819	1
1209	Americas	Canada	-106.25	72.25	2323.75	0	0	0	0	40.5	3.7013	3.7	-14.9909	44.9512	45	76.6	4.3386	2
1210	Americas	NA	-87.75	77.25	1243.17	0	0	0	0	16.2	2.78501	2.8	-14.9909	44.9512	45	151.1	5.01794	1
1211	Eurasia	Russia	105.25	74.75	660.245	0	0	0	0	51.7	3.94546	3.9	-14.9909	44.9512	45	212.3	5.358	1
1212	Africa	South Africa	27.75	-31.25	2640.29	0	0	0	0	568.8	6.34353	6.3	-14.9818	44.9496	44.9	731.3	6.59482	2
1213	Americas	Canada	-129.75	69.25	2101.96	0	0	0	0	76.8	4.3412	4.3	-14.9818	44.9496	44.9	105.5	4.65871	1
1214	Americas	United States of America	-151.75	69.25	1103.12	0	0	0	0	100.2	4.60717	4.6	-14.9818	44.9496	44.9	208.3	5.33898	2
1215	Eurasia	Russia	92.75	74.25	845.749	0	0	0	0	65.2	4.17746	4.2	-14.9818	44.9496	44.9	307.7	5.72913	1
1216	Eurasia	Russia	103.25	73.25	897.843	0	0	0	0	121	4.79579	4.8	-14.9818	44.9496	44.9	246.6	5.50777	1
1217	Eurasia	Russia	135.25	66.25	1253.38	0	0	0	0	197.9	5.28776	5.3	-14.9818	44.9496	44.9	250.2	5.52226	2
1218	Americas	Canada	-103.75	70.25	2170.35	0	0	0	0	55.1	4.00915	4	-14.9727	44.948	44.9	108.7	4.68859	1
1219	Eurasia	NA	102.75	77.75	1231.69	0	0	0	0	11.9	2.47654	2.5	-14.9727	44.948	44.9	170.8	5.14049	1
1220	Eurasia	Russia	104.75	76.75	1976.95	0	0	0	0	45.3	3.81331	3.8	-14.9727	44.948	44.9	182.1	5.20456	1
1221	Eurasia	Russia	109.25	75.75	767.095	0	0	0	0	34	3.52636	3.5	-14.9727	44.948	44.9	221.3	5.39952	1
1222	Eurasia	Russia	113.75	63.75	1375.81	0	0	0	0	276.3	5.62149	5.6	-14.9727	44.948	44.9	342.6	5.83656	1
1223	Americas	Canada	-105.25	69.75	1023.64	0	0	0	0	51	3.93183	3.9	-14.9636	44.9465	44.9	131.7	4.88053	1
1224	Americas	United States of America	-154.25	70.25	2140.53	0	0	0	0	61.2	4.11415	4.1	-14.9636	44.9465	44.9	143.6	4.96703	1
1225	Americas	Canada	-123.75	71.75	860.948	0	0	0	0	79.9	4.38078	4.4	-14.9636	44.9465	44.9	133.3	4.8926	1
1226	Eurasia	Russia	100.25	69.25	1103.12	0	0	0	0	137.3	4.92217	4.9	-14.9636	44.9465	44.9	378.2	5.93542	1
1227	Americas	Canada	-87.25	70.75	984.895	0	0	0	0	38.3	3.64545	3.6	-14.9545	44.9449	44.9	150.6	5.01463	1
1228	Americas	Canada	-100.25	72.75	1021.31	0	0	0	0	25.8	3.25037	3.3	-14.9545	44.9449	44.9	106.4	4.66721	1
1229	Americas	Canada	-108.25	75.25	1886.89	0	0	0	0	30.1	3.40453	3.4	-14.9545	44.9449	44.9	55.6	4.01818	1
1230	Eurasia	Russia	58.75	68.25	2226.27	0	0	0	0	168.6	5.12753	5.1	-14.9545	44.9449	44.9	421.7	6.04429	1
1231	Eurasia	Russia	96.75	73.75	871.831	0	0	0	0	75.9	4.32942	4.3	-14.9545	44.9449	44.9	266.3	5.58462	1
1232	Eurasia	Russia	104.75	74.75	481.342	0	0	0	0	57.1	4.0448	4	-14.9545	44.9449	44.9	210.8	5.35091	1
1233	Eurasia	Russia	107.75	74.25	779.335	0	0	0	0	117.1	4.76303	4.8	-14.9545	44.9449	44.9	207.1	5.3332	1
1234	Eurasia	Russia	110.25	64.75	1327.16	0	0	0	0	216.5	5.37759	5.4	-14.9545	44.9449	44.9	331.6	5.80393	1
1235	Americas	Canada	-126.25	67.25	733.254	0	0	0	0	183.9	5.21439	5.2	-14.9455	44.9433	44.9	237.3	5.46933	1
1236	Eurasia	Russia	96.25	74.75	819.597	0	0	0	0	55.1	4.00915	4	-14.9455	44.9433	44.9	248.3	5.51464	1
1237	Eurasia	Russia	104.25	75.75	767.095	0	0	0	0	49.5	3.90197	3.9	-14.9455	44.9433	44.9	210.3	5.34854	1
1238	Eurasia	Russia	110.75	75.25	793.378	0	0	0	0	38.8	3.65842	3.7	-14.9455	44.9433	44.9	248.1	5.51383	1
1239	Eurasia	Russia	153.25	63.75	1375.81	0	0	0	0	250.1	5.52186	5.5	-14.9455	44.9433	44.9	327.4	5.79118	1
1240	Americas	Canada	-104.75	66.75	1228.58	0	0	0	0	99.3	4.59815	4.6	-14.9364	44.9417	44.9	182.5	5.20675	1
1241	Americas	Canada	-104.75	69.25	837.841	0	0	0	0	63.3	4.14789	4.1	-14.9364	44.9417	44.9	131.7	4.88053	1
1242	Americas	United States of America	-151.25	69.25	1103.12	0	0	0	0	99.7	4.60217	4.6	-14.9364	44.9417	44.9	204.8	5.32203	1
1243	Eurasia	Russia	91.75	74.25	845.749	0	0	0	0	69.9	4.24707	4.2	-14.9364	44.9417	44.9	302.6	5.71241	1
1244	Eurasia	Russia	99.75	72.75	923.781	0	0	0	0	104.2	4.64631	4.6	-14.9364	44.9417	44.9	272.7	5.60837	1
1245	Eurasia	Russia	109.25	66.75	1228.58	0	0	0	0	221	5.39816	5.4	-14.9364	44.9417	44.9	324.2	5.78136	2
1246	Americas	United States of America	-157.25	69.75	1077.76	0	0	0	0	84.9	4.44147	4.4	-14.9273	44.9401	44.9	163.6	5.09742	1
1247	Americas	Canada	-94.75	70.75	1026.76	0	0	0	0	43.3	3.76815	3.8	-14.9273	44.9401	44.9	175.4	5.16707	1
1248	Eurasia	Russia	67.25	66.75	987.681	0	0	0	0	250.4	5.52306	5.5	-14.9273	44.9401	44.9	424	6.04973	2
1249	Eurasia	Russia	88.75	73.25	885.275	1	0	0.00112959	0	125.1	4.82911	4.8	-14.9273	44.9401	44.9	363.5	5.89578	1
1250	Americas	Canada	-131.75	68.75	1128.4	0	0	0	0	124.3	4.8227	4.8	-14.9182	44.9386	44.9	177.6	5.17953	1
1251	Americas	Canada	-68.75	69.25	6111.79	0	0	0	0	34.8	3.54962	3.5	-14.9182	44.9386	44.9	228.9	5.43329	1
1252	Eurasia	Russia	99.75	73.25	892.964	0	0	0	0	109.7	4.69775	4.7	-14.9182	44.9386	44.9	269	5.59471	1
1253	Eurasia	Russia	104.25	74.75	434.947	0	0	0	0	51.7	3.94546	3.9	-14.9182	44.9386	44.9	206.4	5.32982	1
1254	Eurasia	Russia	105.25	74.25	843.054	0	0	0	0	112.7	4.72473	4.7	-14.9182	44.9386	44.9	224.3	5.41298	1
1255	Eurasia	Russia	133.25	60.75	1519.06	0	0	0	0	282.7	5.64439	5.6	-14.9182	44.9386	44.9	325	5.78383	1
1256	Americas	Canada	-93.75	69.75	869.83	0	0	0	0	34.5	3.54096	3.5	-14.9091	44.937	44.9	141.9	4.95512	1
1257	Americas	Canada	-82.25	78.25	22792.2	0	0	0	0	6	1.79176	1.8	-14.9091	44.937	44.9	62.7	4.13836	1
1258	Eurasia	Russia	96.25	70.25	1052.3	0	0	0	0	180.4	5.19518	5.2	-14.9091	44.937	44.9	384.9	5.95298	1
1259	Eurasia	Russia	101.25	69.25	1103.12	0	0	0	0	176.5	5.17332	5.2	-14.9091	44.937	44.9	359.4	5.88444	1
1260	Eurasia	Russia	137.25	75.25	1429.09	0	0	0	0	50.3	3.91801	3.9	-14.9091	44.937	44.9	179.3	5.18906	2
1261	Americas	Canada	-82.75	69.25	1068.89	0	0	0	0	36	3.58352	3.6	-14.9	44.9354	44.9	192.6	5.26062	1
1262	Eurasia	NA	13.75	66.25	3151.64	0	0	0	0	290.3	5.67091	5.7	-14.9	44.9354	44.9	1247.8	7.12914	2
1263	Eurasia	Russia	90.75	74.75	1808.38	0	0	0	0	46.5	3.83945	3.8	-14.9	44.9354	44.9	259.8	5.55991	1
1264	Eurasia	Russia	113.25	75.25	1472.23	0	0	0	0	70.1	4.24992	4.2	-14.9	44.9354	44.9	163.6	5.09742	1
1265	Eurasia	Russia	131.25	69.75	1077.76	0	0	0	0	190.8	5.25123	5.3	-14.9	44.9354	44.9	255.2	5.54205	1
1266	Eurasia	Russia	131.25	70.25	1607.99	0	0	0	0	186.8	5.23004	5.2	-14.9	44.9354	44.9	226.6	5.42319	1
1267	Americas	Canada	-86.25	77.75	387.495	0	0	0	0	12.4	2.5177	2.5	-14.8909	44.9338	44.9	100.4	4.60916	1
1268	Eurasia	Russia	109.75	72.75	880.912	0	0	0	0	151.8	5.02256	5	-14.8909	44.9338	44.9	213.9	5.36551	1
1269	Americas	Canada	-105.25	71.75	1757.27	0	0	0	0	44.4	3.79324	3.8	-14.8818	44.9322	44.9	95.5	4.55913	1
1270	Eurasia	Russia	105.75	74.75	742.432	0	0	0	0	51.3	3.93769	3.9	-14.8818	44.9322	44.9	214	5.36598	1
1271	Eurasia	Russia	134.75	68.25	1153.59	0	0	0	0	234.1	5.45575	5.5	-14.8818	44.9322	44.9	212	5.35659	1
1272	Americas	Canada	-121.25	72.25	949.644	0	0	0	0	51.5	3.94158	3.9	-14.8727	44.9306	44.9	141.6	4.95301	1
1273	Americas	Canada	-99.25	72.25	833.487	0	0	0	0	50.3	3.91801	3.9	-14.8727	44.9306	44.9	117.2	4.76388	1
1274	Americas	Canada	-119.75	73.25	2098.84	0	0	0	0	68.7	4.22975	4.2	-14.8727	44.9306	44.9	115.1	4.7458	1
1275	Americas	Greenland	-20.25	77.25	4153.51	0	0	0	0	44.3	3.79098	3.8	-14.8727	44.9306	44.9	193.9	5.26734	1
1276	Eurasia	Russia	54.75	73.25	1704.26	0	0	0	0	67.7	4.21509	4.2	-14.8727	44.9306	44.9	361.8	5.89109	1
1277	Eurasia	Russia	92.25	72.25	949.644	0	0	0	0	118	4.77068	4.8	-14.8727	44.9306	44.9	346.6	5.84817	1
1278	Eurasia	Russia	92.75	74.75	819.597	0	0	0	0	37.9	3.63495	3.6	-14.8727	44.9306	44.9	283.5	5.64721	1
1279	Eurasia	Russia	116.75	68.75	1128.4	0	0	0	0	189.6	5.24492	5.2	-14.8727	44.9306	44.9	262	5.56834	1
1280	Eurasia	Russia	129.75	66.75	1228.58	0	0	0	0	198.3	5.28978	5.3	-14.8727	44.9306	44.9	333.7	5.81024	1
1281	Eurasia	Russia	177.75	65.25	1302.67	0	0	0	0	164.3	5.10169	5.1	-14.8727	44.9306	44.9	372.1	5.91916	1
1282	Americas	Canada	-106.25	66.75	1228.58	0	0	0	0	109.1	4.69226	4.7	-14.8636	44.9291	44.9	180.2	5.19407	1
1283	Americas	Canada	-92.75	69.25	1021.07	0	0	0	0	44.9	3.80444	3.8	-14.8636	44.9291	44.9	152.8	5.02913	1
1284	Americas	Canada	-93.25	69.75	901.657	0	0	0	0	34.3	3.53515	3.5	-14.8636	44.9291	44.9	142.5	4.95934	1
1285	Americas	Canada	-105.75	71.25	998.803	0	0	0	0	49.3	3.89792	3.9	-14.8636	44.9291	44.9	99.9	4.60417	2
1286	Americas	Canada	-124.25	71.75	520.085	0	0	0	0	58.2	4.06389	4.1	-14.8636	44.9291	44.9	128.2	4.85359	1
1287	Americas	Canada	-119.25	73.25	2041.97	0	0	0	0	64.2	4.162	4.2	-14.8636	44.9291	44.9	115.3	4.74754	1
1288	Eurasia	Russia	97.25	69.25	1103.12	0	0	0	0	104.2	4.64631	4.6	-14.8636	44.9291	44.9	476.2	6.16584	1
1289	Eurasia	Russia	101.25	72.25	949.644	0	0	0	0	124.2	4.82189	4.8	-14.8636	44.9291	44.9	271.9	5.60543	1
1290	Eurasia	Russia	101.75	72.25	949.644	0	0	0	0	135.2	4.90676	4.9	-14.8636	44.9291	44.9	271.2	5.60286	1
1291	Eurasia	Russia	114.25	63.75	1375.81	0	0	0	0	261.1	5.5649	5.6	-14.8636	44.9291	44.9	333.1	5.80844	1
1292	Americas	Canada	-129.75	68.75	1128.4	0	0	0	0	95.3	4.55703	4.6	-14.8545	44.9275	44.9	162.2	5.08883	1
1293	Americas	Canada	-99.25	72.75	923.781	0	0	0	0	45.7	3.8221	3.8	-14.8545	44.9275	44.9	123.1	4.813	1
1294	Eurasia	Russia	84.25	72.75	923.781	0	0	0	0	107.5	4.67749	4.7	-14.8545	44.9275	44.9	402.4	5.99745	1
1295	Eurasia	Russia	99.25	73.25	869.751	0	0	0	0	100	4.60517	4.6	-14.8545	44.9275	44.9	265.5	5.58161	1
1296	Americas	NA	-105.25	68.75	214.763	0	0	0	0	53.4	3.97781	4	-14.8455	44.9259	44.9	145.2	4.97811	1
1297	Americas	United States of America	-152.75	70.25	2552.97	0	0	0	0	68.1	4.22098	4.2	-14.8455	44.9259	44.9	141.5	4.9523	2
1298	Americas	Canada	-120.25	72.25	749.332	0	0	0	0	47.9	3.86912	3.9	-14.8455	44.9259	44.9	139.9	4.94093	1
1299	Americas	NA	-92.25	75.75	922.914	0	0	0	0	12	2.48491	2.5	-14.8455	44.9259	44.9	129.2	4.86136	1
1300	Eurasia	Russia	150.75	70.25	2457.46	0	0	0	0	152.1	5.02454	5	-14.8455	44.9259	44.9	183	5.20949	2
1301	Americas	Canada	-94.75	71.75	1223.38	0	0	0	0	33.1	3.49953	3.5	-14.8364	44.9243	44.9	139.7	4.9395	1
1302	Eurasia	Russia	102.75	74.25	840.739	0	0	0	0	92	4.52179	4.5	-14.8364	44.9243	44.9	228.4	5.4311	1
1303	Eurasia	Russia	121.75	68.25	1153.59	0	0	0	0	221.8	5.40178	5.4	-14.8364	44.9243	44.9	281.2	5.63907	1
1304	Eurasia	Russia	132.25	59.75	1565.85	0	0	0	0	299.2	5.70111	5.7	-14.8364	44.9243	44.9	355.9	5.87465	1
1305	Americas	NA	-104.75	68.75	851.72	0	0	0	0	63.2	4.1463	4.1	-14.8273	44.9227	44.9	145.6	4.98086	1
1306	Americas	Canada	-106.25	71.25	901.939	0	0	0	0	44.7	3.79997	3.8	-14.8273	44.9227	44.9	95.6	4.56017	2
1307	Americas	Canada	-106.25	71.75	964.997	0	0	0	0	40.9	3.71113	3.7	-14.8273	44.9227	44.9	94	4.54329	2
1308	Eurasia	Russia	81.25	72.75	4019.97	0	0	0	0	114.7	4.74232	4.7	-14.8273	44.9227	44.9	350	5.85793	1
1309	Eurasia	Russia	104.25	74.25	803.283	0	0	0	0	95.8	4.56226	4.6	-14.8273	44.9227	44.9	226.6	5.42319	1
1310	Eurasia	Russia	118.75	68.75	1128.4	0	0	0	0	196.5	5.28066	5.3	-14.8273	44.9227	44.9	258.6	5.55528	1
1311	Eurasia	Russia	134.75	62.75	1341.62	0	0	0	0	237.4	5.46975	5.5	-14.8273	44.9227	44.9	280.8	5.63764	1
1312	Americas	Canada	-106.25	66.25	1253.38	0	0	0	0	121.2	4.79744	4.8	-14.8182	44.9212	44.9	198.8	5.2923	1
1313	Americas	Canada	-104.75	69.75	954.332	0	0	0	0	58.1	4.06217	4.1	-14.8182	44.9212	44.9	131.1	4.87596	1
1314	Americas	Canada	-87.75	70.75	915.351	0	0	0	0	35.7	3.57515	3.6	-14.8182	44.9212	44.9	153.8	5.03565	1
1315	Eurasia	Russia	104.75	75.25	767.388	0	0	0	0	43.7	3.77735	3.8	-14.8182	44.9212	44.9	222.3	5.40403	1
1316	Eurasia	Russia	108.25	72.75	923.781	0	0	0	0	152.1	5.02454	5	-14.8182	44.9212	44.9	223.7	5.41031	1
1317	Eurasia	Russia	109.75	73.25	980.659	0	0	0	0	139	4.93447	4.9	-14.8182	44.9212	44.9	206.9	5.33224	1
1318	Eurasia	Russia	149.75	71.25	2960.34	0	0	0	0	140.2	4.94307	4.9	-14.8182	44.9212	44.9	183.6	5.21276	2
1319	Eurasia	NA	159.25	61.75	355.636	0	0	0	0	186.5	5.22843	5.2	-14.8182	44.9212	44.9	432.8	6.07028	2
1320	Eurasia	Russia	99.25	68.75	1128.4	0	0	0	0	128.9	4.85904	4.9	-14.8091	44.9196	44.9	439.2	6.08495	1
1321	Eurasia	Russia	120.75	68.25	1153.59	0	0	0	0	202.9	5.31271	5.3	-14.8091	44.9196	44.9	281.1	5.63871	1
1322	Eurasia	Russia	133.75	60.75	1519.06	0	0	0	0	296.6	5.69238	5.7	-14.8091	44.9196	44.9	324	5.78074	1
1323	Americas	Canada	-111.75	69.25	1069.85	0	0	0	0	57.5	4.05178	4.1	-14.8	44.918	44.9	114.5	4.74057	1
1324	Americas	Canada	-105.75	69.25	663.408	0	0	0	0	68.7	4.22975	4.2	-14.8	44.918	44.9	126.8	4.84261	2
1325	Americas	Canada	-105.25	69.25	774.801	0	0	0	0	60.2	4.09767	4.1	-14.8	44.918	44.9	132.2	4.88432	1
1326	Americas	United States of America	-150.75	69.75	2119.75	0	0	0	0	73.1	4.29183	4.3	-14.8	44.918	44.9	155.7	5.04793	1
1327	Eurasia	Russia	103.75	76.25	740.748	0	0	0	0	37.4	3.62167	3.6	-14.8	44.918	44.9	184.3	5.21656	1
1328	Eurasia	Russia	108.25	75.25	793.378	0	0	0	0	41.3	3.72086	3.7	-14.8	44.918	44.9	235.4	5.46129	1
1329	Eurasia	Russia	151.25	70.25	2771.39	0	0	0	0	159.6	5.07267	5.1	-14.8	44.918	44.9	181.7	5.20236	2
1330	Americas	Canada	-93.75	70.75	1527.33	0	0	0	0	45.3	3.81331	3.8	-14.7909	44.9164	44.9	131.5	4.87901	1
1331	Americas	Canada	-106.75	72.25	2367.25	0	0	0	0	39	3.66356	3.7	-14.7909	44.9164	44.9	70.9	4.26127	1
1332	Americas	Canada	-86.75	77.75	698.111	0	0	0	0	12.7	2.5416	2.5	-14.7909	44.9164	44.9	86.1	4.45551	1
1333	Eurasia	Russia	168.25	63.75	1375.81	0	0	0	0	206.5	5.3303	5.3	-14.7909	44.9164	44.9	316.5	5.75732	1
1334	Americas	NA	-93.75	68.75	1568.29	0	0	0	0	40.7	3.70623	3.7	-14.7818	44.9148	44.9	140.8	4.94734	1
1335	Americas	NA	-95.25	74.75	829.633	0	0	0	0	8.2	2.10413	2.1	-14.7818	44.9148	44.9	140.9	4.94805	1
1336	Americas	NA	-97.25	77.75	137.253	0	0	0	0	9.1	2.20827	2.2	-14.7818	44.9148	44.9	102.1	4.62595	1
1337	Eurasia	Russia	114.25	70.25	1052.3	0	0	0	0	204.1	5.31861	5.3	-14.7818	44.9148	44.9	241.6	5.48728	1
1338	Americas	Canada	-86.25	78.25	935.39	0	0	0	0	14.1	2.64617	2.6	-14.7727	44.9132	44.9	118.7	4.7766	1
1339	Eurasia	Norway	16.25	78.25	2000.76	0	0	0	0	33.4	3.50856	3.5	-14.7727	44.9132	44.9	196.9	5.2827	1
1340	Eurasia	Russia	121.75	71.75	975.429	0	0	0	0	151.9	5.02322	5	-14.7727	44.9132	44.9	240.5	5.48272	1
1341	Americas	Canada	-84.75	66.25	620.211	0	0	0	0	46.6	3.8416	3.8	-14.7636	44.9117	44.9	223.4	5.40896	1
1342	Americas	Canada	-111.25	69.25	1063.45	0	0	0	0	50.3	3.91801	3.9	-14.7636	44.9117	44.9	114.2	4.73795	1
1343	Americas	Canada	-68.25	69.25	5399.44	0	0	0	0	31.8	3.45947	3.5	-14.7636	44.9117	44.9	311.6	5.74172	1
1344	Eurasia	Russia	71.25	72.25	2140.14	0	0	0	0	105.8	4.66155	4.7	-14.7636	44.9117	44.9	222.1	5.40313	1
1345	Eurasia	Russia	91.25	74.75	1216.29	0	0	0	0	38.9	3.66099	3.7	-14.7636	44.9117	44.9	272.5	5.60764	1
1346	Eurasia	Russia	108.75	75.25	793.378	0	0	0	0	37.3	3.61899	3.6	-14.7636	44.9117	44.9	242.5	5.491	1
1347	Americas	Canada	-86.25	66.75	1199.54	0	0	0	0	41.3	3.72086	3.7	-14.7545	44.9101	44.9	198.1	5.28877	1
1348	Americas	Canada	-119.75	72.25	474.548	0	0	0	0	22.1	3.09558	3.1	-14.7545	44.9101	44.9	141.5	4.9523	1
1349	Eurasia	Russia	99.25	68.25	1153.59	0	0	0	0	117.3	4.76473	4.8	-14.7545	44.9101	44.9	436.8	6.07948	1
1350	Eurasia	Russia	102.25	72.75	923.781	0	0	0	0	120.6	4.79248	4.8	-14.7545	44.9101	44.9	256.9	5.54869	1
1351	Eurasia	Russia	102.75	75.75	767.095	0	0	0	0	48.1	3.87328	3.9	-14.7545	44.9101	44.9	204.7	5.32155	1
1352	Eurasia	Russia	105.25	75.75	767.095	0	0	0	0	33.6	3.51453	3.5	-14.7545	44.9101	44.9	213.6	5.36411	1
1353	Eurasia	Russia	105.75	75.25	793.378	0	0	0	0	44.2	3.78872	3.8	-14.7545	44.9101	44.9	207.4	5.33465	1
1354	Eurasia	Russia	106.25	74.25	845.749	0	0	0	0	115	4.74493	4.7	-14.7545	44.9101	44.9	222	5.40268	1
1355	Eurasia	Russia	120.25	68.25	1153.59	0	0	0	0	198.6	5.29129	5.3	-14.7545	44.9101	44.9	280.4	5.63622	1
1356	Americas	Canada	-87.75	66.25	1822.56	0	0	0	0	41	3.71357	3.7	-14.7455	44.9085	44.9	208.7	5.3409	1
1357	Americas	Canada	-69.25	68.25	1716.58	0	0	0	0	37.2	3.61631	3.6	-14.7455	44.9085	44.9	332.2	5.80574	1
1358	Eurasia	NA	56.75	73.25	408.201	0	0	0	0	44.7	3.79997	3.8	-14.7455	44.9085	44.9	380.2	5.9407	1
1359	Eurasia	Russia	101.75	69.75	1077.76	0	0	0	0	202	5.30827	5.3	-14.7455	44.9085	44.9	336.1	5.81741	1
1360	Eurasia	Russia	108.25	75.75	767.095	0	0	0	0	32.1	3.46886	3.5	-14.7455	44.9085	44.9	241.2	5.48563	1
1361	Eurasia	Russia	165.25	67.25	1203.68	0	0	0	0	189.9	5.2465	5.2	-14.7455	44.9085	44.9	229.5	5.4359	1
1362	Americas	Canada	-104.75	67.25	1793.02	0	0	0	0	108.2	4.68398	4.7	-14.7364	44.9069	44.9	153.2	5.03174	1
1363	Americas	United States of America	-153.25	70.25	2023	0	0	0	0	61.4	4.11741	4.1	-14.7364	44.9069	44.9	140.7	4.94663	1
1364	Americas	NA	-115.75	74.75	24.1992	0	0	0	0	8.6	2.15176	2.2	-14.7364	44.9069	44.9	98.8	4.5931	1
1365	Eurasia	Russia	104.75	74.25	805.141	0	0	0	0	112	4.7185	4.7	-14.7364	44.9069	44.9	222.5	5.40493	1
1366	Eurasia	Russia	104.75	75.75	767.095	0	0	0	0	35.1	3.5582	3.6	-14.7364	44.9069	44.9	211.9	5.35611	1
1367	Eurasia	Russia	113.75	70.25	1052.3	0	0	0	0	215.1	5.3711	5.4	-14.7364	44.9069	44.9	240.4	5.4823	1
1368	Eurasia	Russia	144.25	68.75	1128.4	0	0	0	0	187.6	5.23431	5.2	-14.7364	44.9069	44.9	227.1	5.42539	1
1369	Americas	Canada	-135.75	66.75	1228.58	0	0	0	0	257.3	5.55024	5.6	-14.7273	44.9054	44.9	309.1	5.73366	1
1370	Americas	Canada	-104.25	69.25	1070.44	0	0	0	0	71.7	4.27249	4.3	-14.7273	44.9054	44.9	130.8	4.87367	1
1371	Americas	NA	-108.75	74.75	18.4711	0	0	0	0	9.6	2.26176	2.3	-14.7273	44.9054	44.9	60.4	4.10099	1
1372	Eurasia	Russia	109.25	72.75	1226.82	0	0	0	0	159.3	5.07079	5.1	-14.7273	44.9054	44.9	211	5.35186	1
1373	Eurasia	Russia	111.25	71.75	975.429	0	0	0	0	161.3	5.08327	5.1	-14.7273	44.9054	44.9	225.5	5.41832	2
1374	Eurasia	Russia	119.25	59.75	1543.15	0	0	0	0	364.2	5.8977	5.9	-14.7273	44.9054	44.9	330.5	5.80061	1
1375	Eurasia	Russia	140.75	75.25	1144.29	0	0	0	0	43	3.7612	3.8	-14.7273	44.9054	44.9	127.7	4.84968	1
1376	Americas	Canada	-131.75	68.25	1153.59	0	0	0	0	184.6	5.21819	5.2	-14.7182	44.9038	44.9	205.8	5.3269	1
1377	Americas	United States of America	-150.75	68.75	1128.4	0	0	0	0	93.1	4.53367	4.5	-14.7182	44.9038	44.9	224.9	5.41566	1
1378	Eurasia	Russia	72.25	72.25	2159.01	0	0	0	0	95	4.55388	4.6	-14.7182	44.9038	44.9	252.2	5.53022	1
1379	Eurasia	Russia	139.75	75.25	1468.93	0	0	0	0	47.1	3.85227	3.9	-14.7182	44.9038	44.9	144	4.96981	1
1380	Eurasia	Russia	148.75	70.75	974.16	0	0	0	0	157.9	5.06196	5.1	-14.7182	44.9038	44.9	214.9	5.37017	1
1381	Eurasia	Russia	151.75	70.25	2367.78	0	0	0	0	162.4	5.09006	5.1	-14.7182	44.9038	44.9	180.1	5.19351	1
1382	Americas	Canada	-125.75	67.25	982.566	0	0	0	0	191.8	5.25645	5.3	-14.7091	44.9022	44.9	237.3	5.46933	1
1383	Eurasia	Russia	125.75	69.75	1039.58	0	0	0	0	275.1	5.61713	5.6	-14.7091	44.9022	44.9	317.6	5.76079	1
1384	Eurasia	Russia	174.25	68.75	1128.4	0	0	0	0	133.2	4.89185	4.9	-14.7091	44.9022	44.9	223.4	5.40896	1
1385	Americas	Canada	-85.25	70.25	886.13	0	0	0	0	39.3	3.67122	3.7	-14.7	44.9006	44.9	189.1	5.24228	2
1386	Eurasia	Russia	110.25	71.75	975.429	0	0	0	0	178.2	5.18291	5.2	-14.7	44.9006	44.9	243.5	5.49512	1
1387	Eurasia	Russia	125.25	69.75	904.02	0	0	0	0	259.1	5.55721	5.6	-14.7	44.9006	44.9	306.5	5.72522	1
1388	Eurasia	Russia	147.75	67.75	1178.68	0	0	0	0	247.9	5.51303	5.5	-14.7	44.9006	44.9	253.9	5.53694	1
1389	Americas	Canada	-112.75	68.75	1190.23	0	0	0	0	47.9	3.86912	3.9	-14.6909	44.899	44.9	118.9	4.77828	1
1390	Eurasia	Russia	84.75	68.75	1128.4	0	0	0	0	229.1	5.43416	5.4	-14.6909	44.899	44.9	507.6	6.22969	1
1391	Eurasia	Russia	93.75	71.75	975.429	0	0	0	0	122.6	4.80893	4.8	-14.6909	44.899	44.9	349.8	5.85736	1
1392	Eurasia	Russia	100.25	71.75	947.326	0	0	0	0	134.3	4.90008	4.9	-14.6909	44.899	44.9	289.3	5.66746	1
1393	Eurasia	Russia	135.25	60.75	1426.48	0	0	0	0	314.3	5.75035	5.8	-14.6909	44.899	44.9	323.9	5.78043	1
1394	Americas	Canada	-71.25	68.25	1153.59	0	0	0	0	33	3.49651	3.5	-14.6818	44.8974	44.9	216.6	5.37805	1
1395	Americas	United States of America	-151.25	68.75	1128.4	0	0	0	0	103.5	4.63957	4.6	-14.6818	44.8974	44.9	231.6	5.44501	3
1396	Americas	NA	-108.25	74.75	141.24	0	0	0	0	9.6	2.26176	2.3	-14.6818	44.8974	44.9	63.7	4.15418	1
1397	Americas	Canada	-106.75	75.25	1476.98	0	0	0	0	32.3	3.47507	3.5	-14.6818	44.8974	44.9	60.2	4.09767	2
1398	Eurasia	Russia	100.75	75.75	1137.23	0	0	0	0	54.9	4.00551	4	-14.6818	44.8974	44.9	193.1	5.26321	1
1399	Americas	Canada	-86.25	67.25	1732.16	0	0	0	0	35.5	3.56953	3.6	-14.6727	44.8959	44.9	167.9	5.12337	1
1400	Americas	Canada	-125.75	67.75	1178.68	0	0	0	0	152.3	5.02585	5	-14.6727	44.8959	44.9	218.4	5.38633	1
1401	Americas	NA	-86.25	76.25	397.38	0	0	0	0	12.1	2.49321	2.5	-14.6727	44.8959	44.9	135.9	4.91192	1
1402	Eurasia	Norway	15.75	78.25	1537.37	0	0	0	0	40.1	3.69138	3.7	-14.6727	44.8959	44.9	220.5	5.3959	1
1403	Eurasia	Norway	28.75	70.25	1690.03	0	0	0	0	173.1	5.15387	5.2	-14.6727	44.8959	44.9	556.6	6.32185	1
1404	Eurasia	NA	100.75	77.75	0.157479	0	0	0	0	23.4	3.15274	3.2	-14.6727	44.8959	44.9	181.3	5.20015	1
1405	Eurasia	Russia	109.75	75.75	767.095	0	0	0	0	32.7	3.48738	3.5	-14.6727	44.8959	44.9	222.2	5.40358	1
1406	Eurasia	Russia	112.75	67.25	1203.68	0	0	0	0	238	5.47227	5.5	-14.6727	44.8959	44.9	292.1	5.6771	1
1407	Eurasia	Russia	132.75	66.75	1228.58	0	0	0	0	209.1	5.34281	5.3	-14.6727	44.8959	44.9	216.1	5.37574	1
1408	Americas	Canada	-135.75	66.25	1253.38	0	0	0	0	203.4	5.31517	5.3	-14.6636	44.8943	44.9	307.7	5.72913	1
1409	Americas	Canada	-105.25	71.25	2052.46	0	0	0	0	53.6	3.98155	4	-14.6636	44.8943	44.9	103.6	4.64054	1
1410	Eurasia	Norway	24.75	70.25	1935.04	0	0	0	0	198.2	5.28928	5.3	-14.6636	44.8943	44.9	678.9	6.52047	1
1411	Eurasia	Russia	103.25	70.25	1052.3	0	0	0	0	207	5.33272	5.3	-14.6636	44.8943	44.9	311.2	5.74044	1
1412	Eurasia	Russia	130.25	66.75	1228.58	0	0	0	0	189.6	5.24492	5.2	-14.6636	44.8943	44.9	315.3	5.75352	1
1413	Eurasia	Russia	131.75	63.75	1375.81	0	0	0	0	190.8	5.25123	5.3	-14.6636	44.8943	44.9	290.9	5.67298	1
1414	Eurasia	Russia	163.75	66.25	1253.38	0	0	0	0	242.4	5.49059	5.5	-14.6636	44.8943	44.9	248.6	5.51585	1
1415	Eurasia	Russia	173.25	66.75	1228.58	0	0	0	0	128.2	4.85359	4.9	-14.6636	44.8943	44.9	261.6	5.56682	2
1416	Americas	Canada	-105.25	67.25	1203.68	0	0	0	0	98.4	4.58904	4.6	-14.6545	44.8927	44.9	170.5	5.13874	1
1417	Americas	NA	-93.25	79.25	2134.11	0	0	0	0	8.2	2.10413	2.1	-14.6545	44.8927	44.9	80.7	4.39074	1
1418	Eurasia	Sweden	18.25	67.75	1140.53	0	0	0	0	147.5	4.99383	5	-14.6545	44.8927	44.9	673.6	6.51264	2
1419	Eurasia	Russia	95.75	70.25	1052.3	0	0	0	0	207.1	5.3332	5.3	-14.6545	44.8927	44.9	390.4	5.96717	1
1420	Eurasia	Russia	96.75	70.25	1052.3	0	0	0	0	171.8	5.14633	5.1	-14.6545	44.8927	44.9	378.7	5.93674	1
1421	Eurasia	Russia	115.25	68.75	1128.4	0	4	0	0.00354484	198.2	5.28928	5.3	-14.6545	44.8927	44.9	262.7	5.57101	1
1422	Eurasia	Russia	145.75	66.75	1228.58	0	0	0	0	223.9	5.4112	5.4	-14.6545	44.8927	44.9	256.3	5.54635	1
1423	Americas	Canada	-105.75	66.25	1253.38	0	0	0	0	118.8	4.77744	4.8	-14.6455	44.8911	44.9	200.3	5.29982	3
1424	Americas	United States of America	-152.25	68.75	1128.4	0	0	0	0	105.6	4.65966	4.7	-14.6455	44.8911	44.9	235.5	5.46171	1
1425	Americas	Canada	-110.25	72.25	2021.18	0	0	0	0	41.5	3.72569	3.7	-14.6455	44.8911	44.9	78.1	4.35799	1
1426	Eurasia	Russia	141.25	62.25	1447.96	0	0	0	0	128.4	4.85515	4.9	-14.6455	44.8911	44.9	514.3	6.24281	1
1427	Americas	NA	-84.25	66.25	751.462	0	0	0	0	48.6	3.88362	3.9	-14.6364	44.8896	44.9	232	5.44674	1
1428	Americas	Canada	-112.25	68.75	1102.7	0	0	0	0	46.4	3.8373	3.8	-14.6364	44.8896	44.9	120.5	4.79165	1
1429	Americas	Canada	-92.25	69.25	1571.94	0	0	0	0	48.9	3.88978	3.9	-14.6364	44.8896	44.9	163.4	5.0962	1
1430	Americas	Canada	-106.25	70.75	917.791	0	0	0	0	45.5	3.81771	3.8	-14.6364	44.8896	44.9	107.9	4.6812	1
1431	Americas	Canada	-120.75	72.25	949.644	0	0	0	0	46.8	3.84588	3.8	-14.6364	44.8896	44.9	139.2	4.93591	1
1432	Eurasia	Russia	103.25	72.25	881.596	0	0	0	0	144.5	4.97328	5	-14.6364	44.8896	44.9	258	5.55296	1
1433	Americas	NA	-119.25	72.25	968.375	0	0	0	0	25.5	3.23868	3.2	-14.6273	44.888	44.9	138.8	4.93303	1
1434	Eurasia	Russia	54.75	66.75	1228.58	0	0	0	0	286.1	5.65634	5.7	-14.6273	44.888	44.9	492.3	6.19909	2
1435	Eurasia	Russia	124.75	71.75	975.429	0	0	0	0	147.5	4.99383	5	-14.6273	44.888	44.9	283.2	5.64615	1
1436	Americas	NA	-85.25	66.25	558.904	0	0	0	0	33.1	3.49953	3.5	-14.6182	44.8864	44.9	200.9	5.30281	1
1437	Eurasia	Russia	55.75	70.75	3575.46	0	0	0	0	104.9	4.65301	4.7	-14.6182	44.8864	44.9	386.1	5.9561	1
1438	Americas	Canada	-82.25	69.25	1159.48	0	0	0	0	38.1	3.64021	3.6	-14.6091	44.8848	44.9	190	5.24702	1
1439	Americas	Canada	-104.25	69.75	983.313	0	0	0	0	52.3	3.957	4	-14.6091	44.8848	44.9	125.5	4.83231	1
1440	Americas	Canada	-86.25	71.25	1286.55	0	0	0	0	35.3	3.56388	3.6	-14.6091	44.8848	44.9	145.2	4.97811	1
1441	Eurasia	Sweden	19.75	66.25	1253.38	0	0	0	0	326.5	5.78843	5.8	-14.6091	44.8848	44.9	502.5	6.2196	2
1442	Eurasia	Russia	85.75	70.75	1026.76	0	0	0	0	157.7	5.06069	5.1	-14.6091	44.8848	44.9	472.3	6.15761	1
1443	Eurasia	Russia	97.25	70.75	1026.76	0	0	0	0	181.7	5.20236	5.2	-14.6091	44.8848	44.9	331.2	5.80272	1
1444	Eurasia	Russia	100.75	72.25	949.644	0	0	0	0	125.8	4.83469	4.8	-14.6091	44.8848	44.9	277.2	5.62474	1
1445	Eurasia	Russia	151.75	64.25	1351.54	0	0	0	0	288.8	5.66573	5.7	-14.6091	44.8848	44.9	314.5	5.75098	1
1446	Americas	United States of America	-107.75	33.25	2583.86	0	0	0	0	226.4	5.4223	5.4	-14.6	44.8832	44.9	451.9	6.11346	2
1447	Americas	Canada	-94.25	72.75	868.288	0	0	0	0	34.4	3.53806	3.5	-14.6	44.8832	44.9	167	5.11799	1
1448	Eurasia	Russia	92.25	73.75	803.865	0	0	0	0	74.7	4.31348	4.3	-14.6	44.8832	44.9	303.4	5.71505	1
1449	Eurasia	Russia	102.25	75.25	793.378	0	0	0	0	53	3.97029	4	-14.6	44.8832	44.9	216.7	5.37851	1
1450	Eurasia	Russia	145.25	69.25	1050.49	0	0	0	0	198.2	5.28928	5.3	-14.6	44.8832	44.9	243.1	5.49347	1
1451	Eurasia	Russia	155.75	68.25	1067.07	0	0	0	0	199.2	5.29431	5.3	-14.6	44.8832	44.9	192.6	5.26062	1
1452	Americas	United States of America	-157.75	62.75	1424.02	0	0	0	0	358.6	5.88221	5.9	-14.5909	44.8817	44.9	413.4	6.02442	2
1453	Americas	Canada	-106.25	68.25	1201.67	0	0	0	0	80.3	4.38577	4.4	-14.5909	44.8817	44.9	135	4.90527	1
1454	Americas	Canada	-86.75	71.25	979.325	0	0	0	0	33.3	3.50556	3.5	-14.5909	44.8817	44.9	155.7	5.04793	1
1455	Americas	NA	-123.75	71.25	52.7974	0	0	0	0	63.4	4.14946	4.1	-14.5909	44.8817	44.9	140	4.94164	1
1456	Americas	Canada	-94.25	71.75	805.284	0	0	0	0	33.6	3.51453	3.5	-14.5909	44.8817	44.9	134.4	4.90082	1
1457	Americas	Canada	-122.25	73.25	1333.76	0	0	0	0	65.8	4.18662	4.2	-14.5909	44.8817	44.9	111.5	4.71402	1
1458	Americas	NA	-95.25	76.25	1070.12	0	0	0	0	25.2	3.22684	3.2	-14.5909	44.8817	44.9	111.8	4.71671	1
1459	Eurasia	Russia	118.75	68.25	1153.59	0	0	0	0	189.9	5.2465	5.2	-14.5909	44.8817	44.9	277.7	5.62654	1
1460	Eurasia	Russia	178.25	67.25	1203.68	0	0	0	0	84.3	4.43438	4.4	-14.5909	44.8817	44.9	409.5	6.01494	1
1461	Americas	Canada	-107.75	72.25	2379.24	0	0	0	0	34.4	3.53806	3.5	-14.5818	44.8801	44.9	70	4.2485	1
1462	Eurasia	Russia	95.25	71.75	950.734	0	0	0	0	123	4.81218	4.8	-14.5818	44.8801	44.9	325.7	5.78598	1
1463	Eurasia	Russia	118.75	60.25	1542.51	0	0	0	0	329.6	5.79788	5.8	-14.5818	44.8801	44.9	328.3	5.79393	1
1464	Eurasia	NA	163.25	62.25	463.397	0	0	0	0	233.8	5.45447	5.5	-14.5818	44.8801	44.9	341.6	5.83364	1
1465	Americas	Canada	-84.75	70.25	1010.53	0	0	0	0	42.4	3.74715	3.7	-14.5727	44.8785	44.9	179.8	5.19185	1
1466	Eurasia	Russia	91.75	73.75	843.036	0	0	0	0	87.6	4.47278	4.5	-14.5727	44.8785	44.9	314.9	5.75226	1
1467	Eurasia	Russia	95.75	68.75	1128.4	0	0	0	0	82.4	4.41159	4.4	-14.5727	44.8785	44.9	500.2	6.21501	2
1468	Eurasia	Russia	110.25	71.25	1001.13	0	0	0	0	170.7	5.13991	5.1	-14.5727	44.8785	44.9	258.7	5.55567	1
1469	Eurasia	Russia	111.25	71.25	1001.13	0	0	0	0	210.9	5.35138	5.4	-14.5727	44.8785	44.9	236.6	5.46637	2
1470	Eurasia	Russia	117.75	68.75	1128.4	0	0	0	0	187.7	5.23484	5.2	-14.5727	44.8785	44.9	263.9	5.57557	1
1471	Eurasia	Russia	137.25	70.25	1522.59	0	0	0	0	208.9	5.34186	5.3	-14.5727	44.8785	44.9	209.8	5.34615	1
1472	Eurasia	Russia	148.25	70.75	947.023	0	0	0	0	167.4	5.12039	5.1	-14.5727	44.8785	44.9	220.2	5.39454	1
1473	Americas	Canada	-131.25	68.25	1153.59	0	0	0	0	182.2	5.2051	5.2	-14.5636	44.8769	44.9	198.8	5.2923	1
1474	Americas	Canada	-88.25	72.25	949.644	0	0	0	0	31	3.43399	3.4	-14.5636	44.8769	44.9	147.1	4.99111	1
1475	Eurasia	Russia	83.25	72.25	949.644	0	0	0	0	143.7	4.96773	5	-14.5636	44.8769	44.9	407	6.00881	1
1476	Eurasia	Russia	112.75	75.25	1537.09	0	0	0	0	60	4.09434	4.1	-14.5636	44.8769	44.9	163.8	5.09865	2
1477	Eurasia	Russia	123.75	69.25	1090.38	0	0	0	0	236.7	5.46679	5.5	-14.5636	44.8769	44.9	299.6	5.70245	1
1478	Eurasia	Russia	148.75	70.25	1052.3	0	0	0	0	167.6	5.12158	5.1	-14.5636	44.8769	44.9	229.7	5.43677	1
1479	Eurasia	Russia	162.25	62.25	1447.96	0	0	0	0	239.1	5.47688	5.5	-14.5636	44.8769	44.9	348	5.8522	1
1480	Americas	Canada	-105.75	67.25	1203.68	0	0	0	0	106	4.66344	4.7	-14.5545	44.8753	44.9	170.5	5.13874	2
1481	Americas	Canada	-105.75	68.25	1298.66	0	0	0	0	80.4	4.38701	4.4	-14.5545	44.8753	44.9	146.4	4.98634	2
1482	Americas	Canada	-103.75	69.25	1103.12	0	0	0	0	63.1	4.14472	4.1	-14.5545	44.8753	44.9	131	4.8752	1
1483	Eurasia	Norway	16.25	77.75	1595.65	0	0	0	0	15.6	2.74727	2.7	-14.5545	44.8753	44.9	293.3	5.6812	1
1484	Eurasia	NA	25.25	70.25	1293.5	0	0	0	0	187.6	5.23431	5.2	-14.5545	44.8753	44.9	635.1	6.45378	1
1485	Eurasia	Russia	93.75	73.75	871.831	0	0	0	0	72.8	4.28772	4.3	-14.5545	44.8753	44.9	307.9	5.72978	2
1486	Eurasia	Russia	101.25	75.75	767.095	0	0	0	0	55.5	4.01638	4	-14.5545	44.8753	44.9	203.9	5.31763	1
1487	Eurasia	Russia	145.75	71.25	2004.49	0	0	0	0	136	4.91265	4.9	-14.5545	44.8753	44.9	184.3	5.21656	1
1488	Americas	NA	-89.75	71.25	329.24	0	0	0	0	22.4	3.10906	3.1	-14.5455	44.8738	44.9	144.3	4.97189	1
1489	Eurasia	Russia	70.75	72.25	2391.45	0	0	0	0	105.8	4.66155	4.7	-14.5455	44.8738	44.9	214.2	5.36691	1
1490	Eurasia	Russia	93.25	74.25	845.749	0	0	0	0	60.3	4.09933	4.1	-14.5455	44.8738	44.9	299	5.70044	1
1491	Americas	Canada	-134.75	67.75	1172.59	0	0	0	0	201.7	5.30678	5.3	-14.5364	44.8722	44.9	274.2	5.61386	1
1492	Americas	Canada	-92.75	68.75	1128.4	0	0	0	0	52	3.95124	4	-14.5364	44.8722	44.9	160.1	5.0758	1
1493	Americas	Canada	-103.25	69.75	3172.7	0	0	0	0	54.2	3.99268	4	-14.5364	44.8722	44.9	107.4	4.67656	1
1494	Eurasia	Russia	79.25	68.25	1153.59	0	0	0	0	206.2	5.32885	5.3	-14.5364	44.8722	44.9	445	6.09807	1
1495	Eurasia	Russia	81.75	68.25	1153.59	0	0	0	0	192	5.2575	5.3	-14.5364	44.8722	44.9	477.3	6.16815	1
1496	Eurasia	Russia	97.75	68.25	1153.59	0	0	0	0	112.2	4.72028	4.7	-14.5364	44.8722	44.9	453.3	6.11655	1
1497	Eurasia	Russia	110.25	75.25	793.378	0	0	0	0	40	3.68888	3.7	-14.5364	44.8722	44.9	245.5	5.5033	1
1498	Eurasia	Russia	150.25	70.25	1552.35	0	0	0	0	140.4	4.9445	4.9	-14.5364	44.8722	44.9	199.7	5.29682	1
1499	Americas	Canada	-105.75	67.75	1178.68	0	0	0	0	78	4.35671	4.4	-14.5273	44.8706	44.9	157	5.05625	2
1500	Americas	United States of America	-152.25	68.25	1153.59	0	0	0	0	106.2	4.66532	4.7	-14.5273	44.8706	44.9	264.1	5.57633	1
1501	Americas	Canada	-85.75	78.25	974.714	0	0	0	0	6.9	1.93152	1.9	-14.5273	44.8706	44.9	99.7	4.60217	1
1502	Eurasia	Russia	94.25	73.75	871.831	0	0	0	0	73.4	4.29592	4.3	-14.5273	44.8706	44.9	296	5.69036	1
1503	Eurasia	Russia	108.75	72.75	1262.91	0	0	0	0	168.6	5.12753	5.1	-14.5273	44.8706	44.9	214.4	5.36784	1
1504	Eurasia	Russia	141.75	65.25	1302.67	0	0	0	0	136.2	4.91412	4.9	-14.5273	44.8706	44.9	356.3	5.87577	1
1505	Eurasia	Russia	144.25	62.25	1447.96	0	0	0	0	198.4	5.29029	5.3	-14.5273	44.8706	44.9	396.3	5.98217	1
1506	Americas	NA	-88.75	70.25	52.2906	0	0	0	0	20.5	3.02042	3	-14.5182	44.869	44.9	151.7	5.0219	1
1507	Americas	NA	-115.25	74.75	18.5515	0	0	0	0	9.2	2.2192	2.2	-14.5182	44.869	44.9	92.1	4.52287	1
1508	Americas	Canada	-107.25	75.25	1383.82	0	0	0	0	32.2	3.47197	3.5	-14.5182	44.869	44.9	62	4.12713	1
1509	Eurasia	Norway	16.75	78.25	29609.9	0	0	0	0	18.2	2.90142	2.9	-14.5182	44.869	44.9	239.3	5.47772	3
1510	Eurasia	Russia	108.25	73.25	627.983	0	0	0	0	147.5	4.99383	5	-14.5182	44.869	44.9	217.1	5.38036	1
1511	Eurasia	Russia	150.25	63.75	1375.81	0	0	0	0	237.2	5.4689	5.5	-14.5182	44.869	44.9	311	5.73979	1
1512	Eurasia	Russia	150.75	64.75	1327.16	0	0	0	0	270	5.59842	5.6	-14.5182	44.869	44.9	277.1	5.62438	1
1513	Eurasia	Russia	157.25	69.75	1031.88	0	0	0	0	146.7	4.98839	5	-14.5182	44.869	44.9	164.5	5.10291	1
1514	Eurasia	Russia	159.25	66.25	1253.38	0	0	0	0	194	5.26786	5.3	-14.5182	44.869	44.9	238.8	5.47563	1
1515	Eurasia	Norway	28.25	70.25	1676.26	0	0	0	0	193.8	5.26683	5.3	-14.5091	44.8675	44.9	412.3	6.02175	2
1516	Eurasia	Russia	102.75	72.75	923.781	0	0	0	0	116.2	4.75531	4.8	-14.5091	44.8675	44.9	254	5.53733	1
1517	Eurasia	Russia	104.75	76.25	740.748	0	0	0	0	48.3	3.87743	3.9	-14.5091	44.8675	44.9	186.4	5.22789	1
1518	Eurasia	Russia	119.25	68.25	1153.59	0	0	0	0	188.7	5.24016	5.2	-14.5091	44.8675	44.9	277.6	5.62618	1
1519	Americas	Canada	-126.25	67.75	1163.52	0	0	0	0	159.2	5.07016	5.1	-14.5	44.8659	44.9	218.2	5.38541	1
1520	Americas	United States of America	-151.75	68.25	1153.59	0	0	0	0	110.7	4.70682	4.7	-14.5	44.8659	44.9	262.1	5.56873	1
1521	Eurasia	Russia	67.75	76.25	1132.11	0	0	0	0	12.7	2.5416	2.5	-14.5	44.8659	44.9	212.1	5.35706	1
1522	Eurasia	NA	68.75	76.25	427.895	0	0	0	0	26.4	3.27336	3.3	-14.5	44.8659	44.9	195.4	5.27505	1
1523	Eurasia	NA	104.25	78.25	823.355	0	0	0	0	35.2	3.56105	3.6	-14.5	44.8659	44.9	155.9	5.04921	1
1524	Eurasia	Russia	125.25	64.25	1351.54	0	0	0	0	293.2	5.68086	5.7	-14.5	44.8659	44.9	271.2	5.60286	1
1525	Eurasia	Russia	177.25	67.25	1203.68	0	0	0	0	68.5	4.22683	4.2	-14.5	44.8659	44.9	371.9	5.91862	2
1526	Eurasia	Russia	70.25	72.25	2399.59	0	0	0	0	113.4	4.73092	4.7	-14.4909	44.8643	44.9	206.1	5.32836	1
1527	Eurasia	Russia	104.25	76.75	714.341	0	0	0	0	36.2	3.58906	3.6	-14.4909	44.8643	44.9	175.5	5.16764	1
1528	Eurasia	Russia	105.75	74.25	796.522	0	0	0	0	110	4.70048	4.7	-14.4909	44.8643	44.9	232.2	5.4476	1
1529	Eurasia	Russia	108.75	71.75	975.429	0	0	0	0	173.3	5.15502	5.2	-14.4909	44.8643	44.9	254.3	5.53851	1
1530	Eurasia	Russia	149.25	70.75	980.336	0	0	0	0	140	4.94164	4.9	-14.4909	44.8643	44.9	207.6	5.33561	1
1531	Eurasia	Russia	156.75	69.75	1047.77	0	0	0	0	153.5	5.0337	5	-14.4909	44.8643	44.9	166.3	5.11379	1
1532	Americas	Canada	-111.75	70.75	1025.24	0	0	0	0	45.3	3.81331	3.8	-14.4818	44.8627	44.9	104.9	4.65301	1
1533	Americas	Canada	-120.75	72.75	923.781	0	0	0	0	72.4	4.28221	4.3	-14.4818	44.8627	44.9	134.6	4.90231	1
1534	Eurasia	Russia	101.25	69.75	1077.76	0	0	0	0	194.1	5.26837	5.3	-14.4818	44.8627	44.9	343	5.83773	1
1535	Eurasia	Russia	101.25	78.25	1222.14	0	0	0	0	8.5	2.14007	2.1	-14.4818	44.8627	44.9	156.9	5.05561	1
1536	Eurasia	Russia	104.25	76.25	740.748	0	0	0	0	50.6	3.92395	3.9	-14.4818	44.8627	44.9	184.5	5.21765	1
1537	Eurasia	Russia	139.25	66.75	1228.58	0	0	0	0	155	5.04343	5	-14.4818	44.8627	44.9	356.4	5.87605	1
1538	Eurasia	Russia	161.25	62.25	1447.96	0	0	0	0	227	5.42495	5.4	-14.4818	44.8627	44.9	334.6	5.81294	1
1539	Eurasia	Russia	177.75	67.25	1203.68	0	0	0	0	67.2	4.20767	4.2	-14.4818	44.8627	44.9	367.7	5.90727	1
1540	Americas	Canada	-111.25	68.75	922.149	0	0	0	0	49.7	3.906	3.9	-14.4727	44.8612	44.9	121.2	4.79744	1
1541	Eurasia	Russia	83.75	68.75	1128.4	0	0	0	0	212.3	5.358	5.4	-14.4727	44.8612	44.9	496.4	6.20738	1
1542	Eurasia	Russia	88.75	73.75	871.831	0	0	0	0	98.8	4.5931	4.6	-14.4727	44.8612	44.9	347.4	5.85048	1
1543	Eurasia	Russia	149.75	70.75	1493.54	0	0	0	0	138.5	4.93087	4.9	-14.4727	44.8612	44.9	203.7	5.31665	1
1544	Eurasia	Russia	153.75	70.25	1809.25	0	0	0	0	133.7	4.8956	4.9	-14.4727	44.8612	44.9	168	5.12396	1
1545	Americas	Canada	-83.25	68.75	1128.4	0	0	0	0	32.2	3.47197	3.5	-14.4636	44.8596	44.9	219	5.38907	1
1546	Americas	United States of America	-156.75	70.25	2561.48	0	0	0	0	68.9	4.23266	4.2	-14.4636	44.8596	44.9	117.3	4.76473	1
1547	Eurasia	Sweden	16.75	67.25	1058.66	0	0	0	0	158	5.0626	5.1	-14.4636	44.8596	44.9	791.6	6.67406	2
1548	Eurasia	Russia	97.25	72.25	949.644	0	0	0	0	120.4	4.79082	4.8	-14.4636	44.8596	44.9	299.2	5.70111	1
1549	Americas	NA	-119.75	75.75	146.149	0	0	0	0	14.3	2.66026	2.7	-14.4545	44.858	44.9	107.1	4.67376	1
1550	Americas	Canada	-90.25	76.25	1695.08	0	0	0	0	30.4	3.41444	3.4	-14.4545	44.858	44.9	142.6	4.96004	1
1551	Americas	Canada	-82.75	76.75	1319.81	0	0	0	0	13.9	2.63189	2.6	-14.4545	44.858	44.9	173.9	5.15848	1
1552	Eurasia	Sweden	17.25	67.25	1203.68	0	0	0	0	152.8	5.02913	5	-14.4545	44.858	44.9	692.5	6.54031	2
1553	Eurasia	Russia	80.25	68.25	1153.59	0	0	0	0	196.6	5.28117	5.3	-14.4545	44.858	44.9	459.2	6.12949	1
1554	Eurasia	Russia	96.25	68.75	1128.4	0	0	0	0	95.1	4.55493	4.6	-14.4545	44.858	44.9	504.9	6.22436	1
1555	Eurasia	Russia	102.25	74.75	612.334	0	0	0	0	45.1	3.80888	3.8	-14.4545	44.858	44.9	248	5.51343	1
1556	Eurasia	NA	109.25	73.75	211.786	0	0	0	0	121.5	4.79991	4.8	-14.4545	44.858	44.9	207.5	5.33513	1
1557	Eurasia	Russia	112.25	71.75	975.429	0	0	0	0	162	5.0876	5.1	-14.4545	44.858	44.9	229.7	5.43677	1
1558	Eurasia	Russia	119.75	70.25	1052.3	0	0	0	0	187.6	5.23431	5.2	-14.4545	44.858	44.9	246.1	5.50574	1
1559	Eurasia	Russia	149.25	70.25	1052.3	0	0	0	0	165.9	5.11139	5.1	-14.4545	44.858	44.9	228.9	5.43329	1
1560	Americas	NA	-103.75	68.75	492.524	0	0	0	0	52.2	3.95508	4	-14.4455	44.8564	44.9	135.4	4.90823	1
1561	Americas	NA	-119.25	75.75	672.325	0	0	0	0	10.1	2.31254	2.3	-14.4455	44.8564	44.9	98.7	4.59208	1
1562	Americas	Canada	-86.75	78.25	3508.2	0	0	0	0	14.3	2.66026	2.7	-14.4455	44.8564	44.9	86.1	4.45551	1
1563	Eurasia	Sweden	17.75	67.25	1203.68	0	0	0	0	135.7	4.91045	4.9	-14.4455	44.8564	44.9	669.1	6.50593	4
1564	Eurasia	Sweden	17.75	67.75	1071.62	0	0	0	0	170.2	5.13697	5.1	-14.4455	44.8564	44.9	653.6	6.4825	2
1565	Eurasia	Russia	100.75	78.25	3259.45	0	0	0	0	27.2	3.30322	3.3	-14.4455	44.8564	44.9	128.7	4.85748	1
1566	Eurasia	Russia	169.75	67.25	1203.68	0	0	0	0	116.9	4.76132	4.8	-14.4455	44.8564	44.9	274.6	5.61532	1
1567	Eurasia	Russia	91.75	72.25	949.644	0	0	0	0	120.9	4.79496	4.8	-14.4364	44.8549	44.9	356.7	5.8769	1
1568	Eurasia	Russia	104.75	73.75	871.831	0	0	0	0	123.1	4.813	4.8	-14.4364	44.8549	44.9	229.1	5.43416	1
1569	Eurasia	Russia	152.75	70.25	1731.17	0	0	0	0	148.6	5.00126	5	-14.4364	44.8549	44.9	179.6	5.19073	1
1570	Americas	Canada	-126.75	67.75	1113.15	0	0	0	0	158.3	5.06449	5.1	-14.4273	44.8533	44.9	217.1	5.38036	1
1571	Eurasia	NA	15.75	77.75	1277.42	0	0	0	0	40.8	3.70868	3.7	-14.4273	44.8533	44.9	266.7	5.58612	1
1572	Eurasia	Sweden	19.25	66.25	1253.38	0	0	0	0	329.3	5.79697	5.8	-14.4273	44.8533	44.9	520.1	6.25402	2
1573	Eurasia	Russia	106.75	72.25	949.644	0	0	0	0	164.6	5.10352	5.1	-14.4273	44.8533	44.9	237.4	5.46975	1
1574	Eurasia	Russia	123.25	71.25	997.775	0	0	0	0	168.7	5.12812	5.1	-14.4273	44.8533	44.9	285.7	5.65494	1
1575	Americas	Canada	-127.25	66.75	1228.58	0	0	0	0	208.3	5.33898	5.3	-14.4182	44.8517	44.9	256.9	5.54869	1
1576	Americas	Canada	-126.25	66.75	947.179	0	0	0	0	209.1	5.34281	5.3	-14.4182	44.8517	44.9	255.8	5.5444	1
1577	Americas	Canada	-130.75	68.25	1153.59	0	0	0	0	167.5	5.12098	5.1	-14.4182	44.8517	44.9	193.5	5.26528	1
1578	Eurasia	NA	68.25	76.25	935.165	0	0	0	0	42.7	3.7542	3.8	-14.4182	44.8517	44.9	204.8	5.32203	1
1579	Eurasia	Russia	87.25	72.75	923.781	0	0	0	0	115.2	4.74667	4.7	-14.4182	44.8517	44.9	396.1	5.98167	1
1580	Eurasia	Russia	96.25	72.25	913.168	0	0	0	0	136.5	4.91632	4.9	-14.4182	44.8517	44.9	312.5	5.7446	1
1581	Eurasia	Russia	100.25	72.25	851.78	0	0	0	0	122.3	4.80648	4.8	-14.4182	44.8517	44.9	278.2	5.62834	1
1582	Eurasia	Russia	103.75	72.25	903.676	0	0	0	0	154.7	5.04149	5	-14.4182	44.8517	44.9	252.1	5.52983	1
1583	Eurasia	Russia	134.25	70.25	1565.68	0	0	0	0	160.5	5.07829	5.1	-14.4182	44.8517	44.9	222.1	5.40313	1
1584	Eurasia	Russia	136.25	64.75	1327.16	0	0	0	0	212.2	5.35753	5.4	-14.4182	44.8517	44.9	286	5.65599	1
1585	Eurasia	Russia	159.25	70.25	2248.69	0	0	0	0	113.2	4.72916	4.7	-14.4182	44.8517	44.9	148	4.99721	2
1586	Americas	Canada	-103.75	69.75	1013.97	0	0	0	0	60.4	4.10099	4.1	-14.4091	44.8501	44.9	125.2	4.82991	1
1587	Americas	Canada	-99.25	75.25	1158.6	0	0	0	0	24.4	3.19458	3.2	-14.4091	44.8501	44.9	130.9	4.87443	1
1588	Eurasia	Russia	69.25	72.25	2124.36	0	0	0	0	96.7	4.57161	4.6	-14.4091	44.8501	44.9	215.4	5.3725	1
1589	Eurasia	Russia	96.75	72.25	949.644	0	0	0	0	136.8	4.91852	4.9	-14.4091	44.8501	44.9	304.1	5.71736	1
1590	Eurasia	Russia	103.25	73.75	834.684	0	0	0	0	133	4.89035	4.9	-14.4091	44.8501	44.9	237.5	5.47017	1
1591	Eurasia	Russia	111.75	71.75	975.429	0	0	0	0	175.2	5.16593	5.2	-14.4091	44.8501	44.9	225.7	5.41921	1
1592	Eurasia	Russia	148.25	70.25	1052.3	0	0	0	0	162.6	5.09129	5.1	-14.4091	44.8501	44.9	228.6	5.43197	1
1593	Americas	Canada	-110.75	69.75	1077.76	0	0	0	0	47	3.85015	3.9	-14.4	44.8486	44.8	101.6	4.62104	1
1594	Americas	Canada	-124.75	72.25	2888.1	0	0	0	0	66.5	4.1972	4.2	-14.4	44.8486	44.8	102.1	4.62595	2
1595	Americas	NA	-120.75	75.75	311.515	0	0	0	0	13.9	2.63189	2.6	-14.4	44.8486	44.8	91.1	4.51196	1
1596	Americas	Canada	-85.25	78.25	930.423	0	0	0	0	6.5	1.8718	1.9	-14.4	44.8486	44.8	106.5	4.66814	1
1597	Eurasia	Russia	94.75	70.75	1015.81	0	0	0	0	167.8	5.12277	5.1	-14.4	44.8486	44.8	350.2	5.8585	1
1598	Eurasia	Russia	109.75	73.75	462.179	0	0	0	0	133	4.89035	4.9	-14.4	44.8486	44.8	200.9	5.30281	1
1599	Eurasia	Russia	123.75	71.25	1001.13	0	0	0	0	169.2	5.13108	5.1	-14.4	44.8486	44.8	297.7	5.69609	1
1600	Eurasia	Russia	133.25	70.75	1522.89	0	0	0	0	166.8	5.1168	5.1	-14.4	44.8486	44.8	211.8	5.35564	1
1601	Eurasia	Russia	137.75	66.75	1228.58	0	0	0	0	252.6	5.53181	5.5	-14.4	44.8486	44.8	249.8	5.52066	2
1602	Americas	NA	-84.25	66.75	937.015	0	0	0	0	39.3	3.67122	3.7	-14.3909	44.847	44.8	197.7	5.28675	1
1603	Americas	United States of America	-156.25	70.25	2418.92	0	0	0	0	68.9	4.23266	4.2	-14.3909	44.847	44.8	117.4	4.76559	1
1604	Americas	Canada	-123.75	72.75	1385.67	0	0	0	0	84.6	4.43793	4.4	-14.3909	44.847	44.8	107.7	4.67935	1
1605	Americas	NA	-100.75	73.25	1291.53	0	0	0	0	42.4	3.74715	3.7	-14.3909	44.847	44.8	104.3	4.64727	1
1606	Americas	NA	-107.75	74.75	142.746	0	0	0	0	9.1	2.20827	2.2	-14.3909	44.847	44.8	63.9	4.15732	1
1607	Eurasia	Russia	91.25	72.25	949.644	0	0	0	0	109	4.69135	4.7	-14.3909	44.847	44.8	363.2	5.89495	1
1608	Eurasia	Russia	100.75	69.75	1077.76	0	0	0	0	175.5	5.16764	5.2	-14.3909	44.847	44.8	357.6	5.87942	1
1609	Eurasia	Russia	170.25	67.25	1203.68	0	0	0	0	99.4	4.59915	4.6	-14.3909	44.847	44.8	293.8	5.6829	1
1610	Americas	Canada	-125.75	66.75	1224.41	0	0	0	0	195.1	5.27351	5.3	-14.3818	44.8454	44.8	257	5.54908	1
1611	Americas	Canada	-114.75	75.25	2326.79	0	0	0	0	26.4	3.27336	3.3	-14.3818	44.8454	44.8	66.4	4.1957	1
1612	Eurasia	Russia	50.25	66.75	1228.58	0	0	0	0	314.2	5.75003	5.8	-14.3818	44.8454	44.8	483.3	6.18064	1
1613	Eurasia	Russia	149.75	70.25	1052.3	0	0	0	0	163.4	5.0962	5.1	-14.3818	44.8454	44.8	216.1	5.37574	1
1614	Eurasia	Russia	155.75	70.25	2238.52	0	0	0	0	126.3	4.83866	4.8	-14.3818	44.8454	44.8	156.2	5.05114	1
1615	Americas	United States of America	-151.25	68.25	1153.59	0	0	0	0	120.3	4.78999	4.8	-14.3727	44.8438	44.8	258.3	5.55412	3
1616	Americas	Canada	-88.25	71.75	975.429	0	0	0	0	30.2	3.40784	3.4	-14.3727	44.8438	44.8	159.5	5.07204	1
1617	Eurasia	Russia	84.75	72.75	923.781	0	0	0	0	118	4.77068	4.8	-14.3727	44.8438	44.8	409.3	6.01445	1
1618	Eurasia	Russia	103.75	75.75	767.095	0	0	0	0	47.5	3.86073	3.9	-14.3727	44.8438	44.8	206.1	5.32836	1
1619	Eurasia	Russia	105.25	73.75	871.831	0	0	0	0	126.4	4.83945	4.8	-14.3727	44.8438	44.8	230.2	5.43895	1
1620	Eurasia	Russia	111.75	75.25	793.378	0	0	0	0	34	3.52636	3.5	-14.3727	44.8438	44.8	213.9	5.36551	1
1621	Eurasia	Russia	120.75	69.75	1077.76	0	0	0	0	186.8	5.23004	5.2	-14.3727	44.8438	44.8	270.2	5.59916	1
1622	Eurasia	Russia	121.25	64.25	1351.54	0	0	0	0	236.3	5.4651	5.5	-14.3727	44.8438	44.8	268.2	5.59173	1
1623	Americas	Canada	-70.75	68.75	1128.4	0	0	0	0	34.3	3.53515	3.5	-14.3636	44.8422	44.8	231.6	5.44501	1
1624	Eurasia	Sweden	17.25	67.75	1048.72	0	0	0	0	232.3	5.44803	5.4	-14.3636	44.8422	44.8	779.3	6.6584	1
1625	Eurasia	Russia	86.75	70.75	1026.76	0	0	0	0	154.5	5.04019	5	-14.3636	44.8422	44.8	475.5	6.16437	1
1626	Eurasia	Russia	88.25	66.75	1155.31	0	0	0	0	259	5.55683	5.6	-14.3636	44.8422	44.8	533.7	6.27983	1
1627	Eurasia	Russia	99.75	71.75	936.535	0	0	0	0	112.2	4.72028	4.7	-14.3636	44.8422	44.8	292.7	5.67915	1
1628	Eurasia	NA	100.25	77.75	10919.7	0	0	0	0	25.4	3.23475	3.2	-14.3636	44.8422	44.8	160.5	5.07829	1
1629	Eurasia	Russia	109.75	75.25	793.378	0	0	0	0	40.6	3.70377	3.7	-14.3636	44.8422	44.8	244.5	5.49922	1
1630	Eurasia	Russia	140.75	62.25	1447.96	0	0	0	0	130.7	4.8729	4.9	-14.3636	44.8422	44.8	522.9	6.25939	1
1631	Eurasia	Russia	154.75	69.25	1038.96	0	0	0	0	167.3	5.11979	5.1	-14.3636	44.8422	44.8	183.7	5.2133	1
1632	Eurasia	Russia	53.25	71.75	1432.47	0	0	0	0	88.4	4.48187	4.5	-14.3545	44.8407	44.8	401.4	5.99496	2
1633	Eurasia	Russia	90.75	72.25	949.644	0	0	0	0	121	4.79579	4.8	-14.3545	44.8407	44.8	371.2	5.91674	1
1634	Eurasia	Russia	103.25	75.25	793.378	0	0	0	0	40	3.68888	3.7	-14.3545	44.8407	44.8	220.8	5.39726	1
1635	Eurasia	Russia	103.75	73.75	783.558	0	0	0	0	133.2	4.89185	4.9	-14.3545	44.8407	44.8	234.3	5.4566	1
1636	Eurasia	Russia	137.75	66.25	1253.38	0	0	0	0	220.3	5.39499	5.4	-14.3545	44.8407	44.8	316.6	5.75764	2
1637	Eurasia	Russia	148.25	71.25	2577.87	0	0	0	0	137.1	4.92071	4.9	-14.3545	44.8407	44.8	189.6	5.24492	1
1638	Eurasia	Russia	156.25	69.75	1003.26	0	0	0	0	161.2	5.08265	5.1	-14.3545	44.8407	44.8	169	5.1299	1
1639	Americas	United States of America	-158.75	69.75	1077.76	0	0	0	0	89	4.48864	4.5	-14.3455	44.8391	44.8	162.3	5.08945	1
1640	Americas	Canada	-84.75	78.25	918.221	0	0	0	0	6.7	1.90211	1.9	-14.3455	44.8391	44.8	98.2	4.58701	1
1641	Eurasia	Russia	101.75	75.75	767.095	0	0	0	0	49.5	3.90197	3.9	-14.3455	44.8391	44.8	207.3	5.33417	1
1642	Eurasia	Russia	106.25	72.25	949.644	0	0	0	0	165.5	5.10897	5.1	-14.3455	44.8391	44.8	241.3	5.48604	1
1643	Eurasia	Russia	118.75	70.25	1052.3	0	0	0	0	183.5	5.21221	5.2	-14.3455	44.8391	44.8	249.2	5.51826	1
1644	Eurasia	Russia	178.75	67.75	1178.68	0	0	0	0	95.7	4.56122	4.6	-14.3455	44.8391	44.8	392	5.97126	2
1645	Eurasia	Russia	50.75	66.25	1253.38	0	0	0	0	313.8	5.74876	5.7	-14.3364	44.8375	44.8	509.2	6.23284	1
1646	Eurasia	Russia	90.25	72.25	916.364	0	0	0	0	124.5	4.82431	4.8	-14.3364	44.8375	44.8	377.4	5.93331	1
1647	Eurasia	Russia	97.75	71.25	988.941	1	0	0.00101118	0	160.4	5.07767	5.1	-14.3364	44.8375	44.8	317.5	5.76048	1
1648	Eurasia	Russia	97.75	72.25	931.452	0	0	0	0	120.9	4.79496	4.8	-14.3364	44.8375	44.8	295.9	5.69002	1
1649	Eurasia	NA	108.75	73.75	247.33	0	0	0	0	118.1	4.77153	4.8	-14.3364	44.8375	44.8	211.8	5.35564	1
1650	Eurasia	Russia	135.25	68.25	1153.59	0	0	0	0	249.3	5.51866	5.5	-14.3364	44.8375	44.8	207.2	5.33368	1
1651	Eurasia	Russia	135.75	66.75	1228.58	0	0	0	0	201	5.3033	5.3	-14.3364	44.8375	44.8	220.9	5.39771	1
1652	Eurasia	NA	137.25	74.75	376.132	0	0	0	0	30.6	3.421	3.4	-14.3364	44.8375	44.8	192.3	5.25906	2
1653	Americas	Canada	-105.25	67.75	2492.94	0	0	0	0	80.3	4.38577	4.4	-14.3273	44.836	44.8	148.7	5.00193	1
1654	Eurasia	Russia	96.25	68.25	1153.59	0	0	0	0	89.6	4.49536	4.5	-14.3273	44.836	44.8	499.7	6.21401	2
1655	Americas	NA	-85.75	66.25	272.238	0	0	0	0	32.6	3.48431	3.5	-14.3182	44.8344	44.8	214.9	5.37017	2
1656	Americas	Canada	-110.25	69.75	1028.99	0	0	0	0	45.7	3.8221	3.8	-14.3182	44.8344	44.8	100.6	4.61115	1
1657	Americas	Canada	-109.75	72.25	1585.69	0	0	0	0	41.3	3.72086	3.7	-14.3182	44.8344	44.8	77.4	4.34899	1
1658	Americas	NA	-112.25	74.25	134.481	0	0	0	0	8.8	2.17475	2.2	-14.3182	44.8344	44.8	79.3	4.37324	1
1659	Americas	Greenland	-25.75	79.75	139592	0	0	0	0	4.8	1.56862	1.6	-14.3182	44.8344	44.8	9.6	2.26176	2
1660	Eurasia	Norway	17.25	68.25	2113.58	0	0	0	0	243.4	5.49471	5.5	-14.3182	44.8344	44.8	1010.5	6.9182	1
1661	Eurasia	NA	101.25	77.75	111.994	0	0	0	0	8.7	2.16332	2.2	-14.3182	44.8344	44.8	176.6	5.17389	1
1662	Eurasia	Russia	111.25	75.75	767.095	0	0	0	0	49.5	3.90197	3.9	-14.3182	44.8344	44.8	193.9	5.26734	1
1663	Americas	Canada	-130.25	68.25	1153.59	0	0	0	0	168.3	5.12575	5.1	-14.3091	44.8328	44.8	189.1	5.24228	1
1664	Americas	Canada	-83.75	68.75	1128.4	0	0	0	0	31.2	3.44042	3.4	-14.3091	44.8328	44.8	200.3	5.29982	1
1665	Eurasia	Russia	84.75	72.25	949.644	0	0	0	0	117	4.76217	4.8	-14.3091	44.8328	44.8	415.8	6.0302	1
1666	Eurasia	Russia	121.75	66.25	1253.38	0	0	0	0	225.3	5.41743	5.4	-14.3091	44.8328	44.8	280.7	5.63729	1
1667	Eurasia	Russia	94.75	71.75	964.864	0	0	0	0	117.5	4.76644	4.8	-14.3	44.8312	44.8	334.8	5.81353	1
1668	Eurasia	Russia	95.75	72.25	933.933	0	0	0	0	118.5	4.77491	4.8	-14.3	44.8312	44.8	308.8	5.73269	1
1669	Eurasia	Russia	101.75	74.25	493.218	0	0	0	0	90	4.49981	4.5	-14.3	44.8312	44.8	236.5	5.46595	1
1670	Eurasia	Russia	166.75	64.75	1327.16	0	0	0	0	168.7	5.12812	5.1	-14.3	44.8312	44.8	313.9	5.74907	1
1671	Americas	Canada	-94.75	64.25	987.736	0	0	0	0	103.6	4.64054	4.6	-14.2909	44.8297	44.8	250.6	5.52386	1
1672	Americas	Canada	-116.75	66.75	1228.58	0	0	0	0	147.9	4.99654	5	-14.2909	44.8297	44.8	247.9	5.51303	1
1673	Eurasia	Russia	97.25	68.75	1128.4	0	0	0	0	92.2	4.52396	4.5	-14.2909	44.8297	44.8	486.7	6.18765	1
1674	Eurasia	Russia	118.75	59.75	1468.46	0	0	0	0	366.3	5.90345	5.9	-14.2909	44.8297	44.8	318.5	5.76362	1
1675	Eurasia	Russia	121.25	69.75	1077.76	0	0	0	0	190.7	5.2507	5.3	-14.2909	44.8297	44.8	276.5	5.62221	1
1676	Eurasia	Russia	135.25	70.75	3525.75	0	0	0	0	141.3	4.95089	5	-14.2909	44.8297	44.8	219.3	5.39044	1
1677	Eurasia	Russia	172.75	63.25	1399.98	0	0	0	0	144.4	4.97259	5	-14.2909	44.8297	44.8	340.9	5.83159	1
1678	Americas	Canada	-94.25	64.25	1164.75	0	0	0	0	88.2	4.47961	4.5	-14.2818	44.8281	44.8	251.1	5.52585	1
1679	Americas	Greenland	-24.25	79.75	3384.44	0	0	0	0	4.5	1.50408	1.5	-14.2818	44.8281	44.8	73.2	4.2932	1
1680	Eurasia	Russia	84.25	72.25	949.644	0	0	0	0	140.9	4.94805	4.9	-14.2818	44.8281	44.8	411.8	6.02054	1
1681	Eurasia	NA	101.75	77.75	356.51	0	0	0	0	12.3	2.5096	2.5	-14.2818	44.8281	44.8	174.4	5.16135	1
1682	Eurasia	Russia	135.25	63.25	1399.98	0	0	0	0	220.4	5.39544	5.4	-14.2818	44.8281	44.8	282.3	5.64297	1
1683	Eurasia	Russia	163.25	66.25	1253.38	0	0	0	0	221.8	5.40178	5.4	-14.2818	44.8281	44.8	234.2	5.45618	1
1684	Eurasia	Norway	27.25	70.25	1831.99	0	0	0	0	233.6	5.45361	5.5	-14.2727	44.8265	44.8	343.8	5.84006	2
1685	Eurasia	NA	56.25	73.25	737.904	0	0	0	0	40.9	3.71113	3.7	-14.2727	44.8265	44.8	419.3	6.03859	1
1686	Eurasia	Russia	81.25	68.75	1128.4	0	0	0	0	186.5	5.22843	5.2	-14.2727	44.8265	44.8	461.8	6.13513	1
1687	Eurasia	Russia	89.75	72.25	949.644	0	0	0	0	130.8	4.87367	4.9	-14.2727	44.8265	44.8	381.5	5.94411	1
1688	Eurasia	Russia	100.25	75.75	2448.28	0	0	0	0	54.8	4.00369	4	-14.2727	44.8265	44.8	195.5	5.27556	1
1689	Eurasia	Russia	104.25	73.25	897.843	0	0	0	0	123.8	4.81867	4.8	-14.2727	44.8265	44.8	236.3	5.4651	1
1690	Eurasia	Russia	109.75	74.75	819.597	0	0	0	0	51	3.93183	3.9	-14.2727	44.8265	44.8	199.7	5.29682	1
1691	Eurasia	Russia	133.75	62.25	1447.96	0	0	0	0	271.2	5.60286	5.6	-14.2727	44.8265	44.8	288.9	5.66608	1
1692	Eurasia	Russia	133.75	62.75	1413.63	0	0	0	0	213.5	5.36364	5.4	-14.2727	44.8265	44.8	274.7	5.61568	1
1693	Eurasia	Russia	154.75	70.25	2068.14	0	0	0	0	145.2	4.97811	5	-14.2727	44.8265	44.8	164.2	5.10109	1
1694	Americas	Canada	-124.75	66.75	1156.18	0	0	0	0	220.5	5.3959	5.4	-14.2636	44.8249	44.8	252.9	5.53299	1
1695	Americas	Canada	-86.75	67.25	2355.03	0	0	0	0	49.2	3.89589	3.9	-14.2636	44.8249	44.8	158.7	5.06702	1
1696	Eurasia	Russia	103.75	74.25	804.293	0	0	0	0	97.5	4.57985	4.6	-14.2636	44.8249	44.8	226.1	5.42098	1
1697	Eurasia	NA	112.75	74.75	714.305	0	0	0	0	58.1	4.06217	4.1	-14.2636	44.8249	44.8	194	5.26786	1
1698	Eurasia	Russia	153.25	70.25	1755.55	0	0	0	0	148.3	4.99924	5	-14.2636	44.8249	44.8	176	5.17048	1
1699	Eurasia	Russia	154.25	70.25	1973.2	0	0	0	0	151.1	5.01794	5	-14.2636	44.8249	44.8	167.1	5.11859	1
1700	Eurasia	Russia	154.75	68.25	928.997	0	0	0	0	203.4	5.31517	5.3	-14.2636	44.8249	44.8	199.4	5.29531	1
1701	Americas	NA	-98.75	71.25	425.661	0	0	0	0	51.2	3.93574	3.9	-14.2545	44.8233	44.8	109.3	4.6941	1
1702	Eurasia	Russia	97.25	72.75	923.781	0	0	0	0	111.3	4.71223	4.7	-14.2545	44.8233	44.8	292.9	5.67983	1
1703	Eurasia	Russia	104.75	73.25	897.843	0	0	0	0	131.2	4.87672	4.9	-14.2545	44.8233	44.8	231.6	5.44501	1
1704	Eurasia	Russia	105.75	73.25	829.015	0	0	0	0	138.5	4.93087	4.9	-14.2545	44.8233	44.8	229.3	5.43503	1
1705	Eurasia	Russia	107.25	76.25	1540.57	0	0	0	0	53.6	3.98155	4	-14.2545	44.8233	44.8	172.3	5.14924	1
1706	Americas	Canada	-96.25	63.75	1238.93	0	0	0	0	116.8	4.76046	4.8	-14.2455	44.8218	44.8	258.1	5.55335	1
1707	Americas	Canada	-68.75	68.25	1153.59	0	0	0	0	40.6	3.70377	3.7	-14.2455	44.8218	44.8	299.9	5.70345	1
1708	Americas	NA	-78.75	69.75	1226.13	0	0	0	0	26.9	3.29213	3.3	-14.2455	44.8218	44.8	198.7	5.2918	1
1709	Americas	Canada	-104.25	70.25	1959.54	0	0	0	0	53.4	3.97781	4	-14.2455	44.8218	44.8	109.7	4.69775	1
1710	Americas	NA	-117.75	75.75	902.697	0	0	0	0	9.2	2.2192	2.2	-14.2455	44.8218	44.8	98.9	4.59411	2
1711	Eurasia	Russia	62.25	68.75	1128.4	0	0	0	0	142.3	4.95794	5	-14.2455	44.8218	44.8	419.3	6.03859	1
1712	Eurasia	Russia	66.75	66.75	1088.87	0	0	0	0	171.6	5.14517	5.1	-14.2455	44.8218	44.8	432.6	6.06981	2
1713	Eurasia	Russia	106.75	75.25	793.378	0	0	0	0	43.5	3.77276	3.8	-14.2455	44.8218	44.8	213.1	5.36176	1
1714	Eurasia	Russia	113.75	67.75	1178.68	0	0	0	0	235.7	5.46256	5.5	-14.2455	44.8218	44.8	286.9	5.65913	1
1715	Eurasia	Russia	131.75	70.25	1541.33	0	0	0	0	179.5	5.19018	5.2	-14.2455	44.8218	44.8	218.2	5.38541	1
1716	Americas	Canada	-123.75	66.75	1228.58	0	0	0	0	193.8	5.26683	5.3	-14.2364	44.8202	44.8	249.3	5.51866	1
1717	Americas	Canada	-92.25	68.75	1083.11	0	0	0	0	46.3	3.83514	3.8	-14.2364	44.8202	44.8	176	5.17048	1
1718	Eurasia	NA	56.25	72.75	154.967	0	0	0	0	26.6	3.28091	3.3	-14.2364	44.8202	44.8	366.3	5.90345	1
1719	Eurasia	Russia	108.75	67.75	1178.68	0	0	0	0	210	5.34711	5.3	-14.2364	44.8202	44.8	299.6	5.70245	1
1720	Americas	United States of America	-158.25	69.25	1103.12	0	0	0	0	115.6	4.75014	4.8	-14.2273	44.8186	44.8	184.8	5.21927	1
1721	Eurasia	Russia	51.25	66.75	1228.58	0	0	0	0	298	5.69709	5.7	-14.2273	44.8186	44.8	476.6	6.16668	1
1722	Eurasia	Russia	84.75	70.75	1026.76	0	0	0	0	137.5	4.92362	4.9	-14.2273	44.8186	44.8	469.6	6.15188	1
1723	Eurasia	Russia	85.75	72.75	923.781	0	0	0	0	112.7	4.72473	4.7	-14.2273	44.8186	44.8	404.8	6.00339	2
1724	Eurasia	Russia	101.25	76.25	1750.54	0	0	0	0	47.3	3.85651	3.9	-14.2273	44.8186	44.8	181.3	5.20015	1
1725	Eurasia	Russia	110.25	74.75	819.597	0	0	0	0	49.7	3.906	3.9	-14.2273	44.8186	44.8	198.8	5.2923	1
1726	Americas	Canada	-95.25	64.25	831.76	0	0	0	0	86.3	4.45783	4.5	-14.2182	44.8171	44.8	247.6	5.51181	1
1727	Eurasia	Sweden	16.75	67.75	1122.89	0	0	0	0	271.4	5.60359	5.6	-14.2182	44.8171	44.8	972.7	6.88008	2
1728	Eurasia	NA	57.75	73.75	363.499	0	0	0	0	28.1	3.33577	3.3	-14.2182	44.8171	44.8	363.7	5.89633	1
1729	Eurasia	Russia	80.75	68.25	1153.59	0	0	0	0	208.1	5.33802	5.3	-14.2182	44.8171	44.8	463.8	6.13945	1
1730	Eurasia	Russia	112.25	70.25	1052.3	0	0	0	0	210.9	5.35138	5.4	-14.2182	44.8171	44.8	247.7	5.51222	1
1731	Eurasia	Russia	119.75	68.75	1128.4	0	0	0	0	188	5.23644	5.2	-14.2182	44.8171	44.8	274	5.61313	1
1732	Eurasia	Russia	147.25	68.25	1153.59	0	0	0	0	248.2	5.51423	5.5	-14.2182	44.8171	44.8	243.4	5.49471	1
1733	Eurasia	Russia	162.25	68.25	1153.59	0	0	0	0	188.2	5.23751	5.2	-14.2182	44.8171	44.8	179.9	5.1924	1
1734	Americas	Canada	-104.75	66.25	1253.38	0	0	0	0	104.7	4.6511	4.7	-14.2091	44.8155	44.8	195	5.273	1
1735	Americas	United States of America	-150.75	68.25	1153.59	0	1	0	0.000866859	121.1	4.79662	4.8	-14.2091	44.8155	44.8	249.2	5.51826	2
1736	Eurasia	Russia	97.25	69.75	1077.76	0	0	0	0	147.2	4.99179	5	-14.2091	44.8155	44.8	424	6.04973	1
1737	Eurasia	Russia	132.25	60.75	1519.06	0	0	0	0	291.3	5.67435	5.7	-14.2091	44.8155	44.8	313.1	5.74652	1
1738	Eurasia	Sweden	20.25	66.25	1253.38	0	0	0	0	359.9	5.88583	5.9	-14.2	44.8139	44.8	519.3	6.25248	1
1739	Eurasia	Russia	79.25	70.25	1052.3	0	0	0	0	152.4	5.02651	5	-14.2	44.8139	44.8	409.3	6.01445	1
1740	Eurasia	Russia	96.75	72.75	923.781	0	0	0	0	121.9	4.8032	4.8	-14.2	44.8139	44.8	287.8	5.66227	1
1741	Eurasia	Russia	101.75	74.75	616.259	0	0	0	0	47.1	3.85227	3.9	-14.2	44.8139	44.8	242.3	5.49018	1
1742	Eurasia	Russia	105.75	73.75	871.831	0	0	0	0	120.2	4.78916	4.8	-14.2	44.8139	44.8	223	5.40717	1
1743	Eurasia	Russia	108.25	74.75	819.597	0	0	0	0	53.3	3.97594	4	-14.2	44.8139	44.8	199.9	5.29782	1
1744	Eurasia	Russia	118.25	68.75	1128.4	0	0	0	0	186.2	5.22682	5.2	-14.2	44.8139	44.8	258.5	5.5549	1
1745	Eurasia	Russia	123.75	69.75	1077.76	0	0	0	0	211.7	5.35517	5.4	-14.2	44.8139	44.8	294.7	5.68596	1
1746	Eurasia	NA	139.75	74.75	176.566	0	0	0	0	35.7	3.57515	3.6	-14.2	44.8139	44.8	137.2	4.92144	1
1747	Eurasia	Russia	171.25	67.25	1203.68	0	0	0	0	108.4	4.68583	4.7	-14.2	44.8139	44.8	262.4	5.56987	1
1748	Americas	NA	-100.75	71.75	213.382	0	0	0	0	26.4	3.27336	3.3	-14.1909	44.8123	44.8	104.6	4.65014	1
1749	Americas	NA	-81.75	76.25	5726.52	0	0	0	0	12.4	2.5177	2.5	-14.1909	44.8123	44.8	220.9	5.39771	1
1750	Eurasia	NA	53.75	70.75	297.605	0	0	0	0	79.1	4.37071	4.4	-14.1909	44.8123	44.8	386.1	5.9561	2
1751	Eurasia	Russia	95.25	71.25	979.755	0	0	0	0	164.2	5.10109	5.1	-14.1909	44.8123	44.8	338.3	5.82393	1
1752	Eurasia	NA	111.25	74.25	331.025	0	0	0	0	104.8	4.65205	4.7	-14.1909	44.8123	44.8	195.7	5.27658	1
1753	Eurasia	Russia	120.25	64.75	1327.16	0	0	0	0	239.2	5.4773	5.5	-14.1909	44.8123	44.8	267	5.58725	1
1754	Americas	Canada	-84.25	70.25	1052.3	0	0	0	0	39.9	3.68638	3.7	-14.1818	44.8108	44.8	181.2	5.1996	1
1755	Americas	Canada	-87.75	71.75	975.429	0	0	0	0	29.5	3.38439	3.4	-14.1818	44.8108	44.8	159.1	5.06953	1
1756	Eurasia	NA	83.25	70.75	1082.2	0	0	0	0	145.5	4.98018	5	-14.1818	44.8108	44.8	441.3	6.08972	1
1757	Eurasia	Russia	84.75	69.25	1103.12	0	0	0	0	212.1	5.35706	5.4	-14.1818	44.8108	44.8	498.3	6.2112	1
1758	Eurasia	Russia	151.25	64.25	1351.54	0	0	0	0	300.3	5.70478	5.7	-14.1818	44.8108	44.8	300.8	5.70645	1
1759	Eurasia	Russia	172.75	67.75	1178.68	0	0	0	0	129.2	4.86136	4.9	-14.1818	44.8108	44.8	240	5.48064	1
1760	Americas	Canada	-115.75	66.75	1228.58	0	0	0	0	152.4	5.02651	5	-14.1727	44.8092	44.8	249.4	5.51906	1
1761	Americas	United States of America	-151.75	69.75	2093.42	0	0	0	0	72	4.27667	4.3	-14.1727	44.8092	44.8	161.2	5.08265	2
1762	Americas	Canada	-122.25	71.25	500.662	0	0	0	0	68.8	4.2312	4.2	-14.1727	44.8092	44.8	155.1	5.04407	1
1763	Americas	Canada	-90.25	75.75	968.122	0	0	0	0	27.9	3.32863	3.3	-14.1727	44.8092	44.8	122.8	4.81056	1
1764	Eurasia	Russia	87.25	73.25	897.843	0	0	0	0	110	4.70048	4.7	-14.1727	44.8092	44.8	382.4	5.94647	1
1765	Eurasia	Russia	109.25	65.25	1302.67	0	0	0	0	207.6	5.33561	5.3	-14.1727	44.8092	44.8	336.6	5.8189	2
1766	Eurasia	Russia	122.25	68.25	1153.59	0	0	0	0	225.7	5.41921	5.4	-14.1727	44.8092	44.8	285.9	5.65564	1
1767	Americas	Canada	-107.75	75.25	1449.34	0	0	0	0	33.5	3.51155	3.5	-14.1636	44.8076	44.8	58.7	4.07244	1
1768	Eurasia	Russia	120.75	64.25	1351.54	0	0	0	0	264.5	5.57784	5.6	-14.1636	44.8076	44.8	265.7	5.58237	1
1769	Americas	Canada	-95.75	63.75	1363.01	0	0	0	0	105.3	4.65681	4.7	-14.1545	44.806	44.8	258.2	5.55373	1
1770	Americas	Canada	-106.25	67.75	1178.68	0	0	0	0	83.5	4.42485	4.4	-14.1545	44.806	44.8	154.4	5.03955	1
1771	Americas	Canada	-82.25	77.75	977.533	0	0	0	0	11	2.3979	2.4	-14.1545	44.806	44.8	149.5	5.0073	1
1772	Eurasia	Russia	91.25	72.75	923.781	0	0	0	0	97.8	4.58292	4.6	-14.1545	44.806	44.8	345.6	5.84528	1
1773	Eurasia	Russia	93.75	70.75	1026.76	0	0	0	0	181.4	5.2007	5.2	-14.1545	44.806	44.8	366.7	5.90454	1
1774	Eurasia	Russia	100.75	74.75	381.199	0	0	0	0	55	4.00733	4	-14.1545	44.806	44.8	223	5.40717	1
1775	Eurasia	Russia	103.75	70.25	1052.3	0	0	0	0	168.6	5.12753	5.1	-14.1545	44.806	44.8	308.9	5.73302	1
1776	Eurasia	Russia	120.25	69.25	1103.12	0	0	0	0	186.2	5.22682	5.2	-14.1545	44.806	44.8	272.4	5.60727	1
1777	Eurasia	Russia	134.75	63.25	1399.98	0	0	0	0	228.3	5.43066	5.4	-14.1545	44.806	44.8	279.4	5.63264	1
1778	Eurasia	Russia	141.25	67.75	1178.68	0	0	0	0	234.6	5.45788	5.5	-14.1545	44.806	44.8	214	5.36598	1
1779	Eurasia	Russia	155.25	68.25	947.621	0	0	0	0	198.5	5.29079	5.3	-14.1545	44.806	44.8	196	5.27811	1
1780	Americas	Canada	-125.25	66.75	799.868	0	0	0	0	202.8	5.31222	5.3	-14.1455	44.8045	44.8	260	5.56068	1
1781	Americas	Canada	-129.75	68.25	1153.59	0	0	0	0	146.9	4.98975	5	-14.1455	44.8045	44.8	186.1	5.22628	1
1782	Americas	NA	-88.25	76.25	696.111	0	0	0	0	16.4	2.79728	2.8	-14.1455	44.8045	44.8	120.6	4.79248	1
1783	Americas	Canada	-84.25	77.75	624.57	0	0	0	0	6.8	1.91692	1.9	-14.1455	44.8045	44.8	152.8	5.02913	2
1784	Eurasia	Russia	87.25	70.75	1026.76	0	0	0	0	150.6	5.01463	5	-14.1455	44.8045	44.8	470.7	6.15422	1
1785	Eurasia	Russia	101.75	78.25	2967.07	0	0	0	0	7.8	2.05412	2.1	-14.1455	44.8045	44.8	139	4.93447	1
1786	Eurasia	Russia	108.75	64.75	1327.16	0	0	0	0	214.9	5.37017	5.4	-14.1455	44.8045	44.8	331.3	5.80302	2
1787	Eurasia	Russia	110.25	75.75	767.095	0	0	0	0	35.2	3.56105	3.6	-14.1455	44.8045	44.8	224.4	5.41343	1
1788	Eurasia	Russia	110.75	75.75	767.095	0	0	0	0	46.3	3.83514	3.8	-14.1455	44.8045	44.8	199.8	5.29732	1
1789	Eurasia	Russia	124.75	71.25	1001.13	0	0	0	0	188.4	5.23857	5.2	-14.1455	44.8045	44.8	314.1	5.74971	1
1790	Eurasia	Norway	29.25	70.25	1495.83	0	0	0	0	207.4	5.33465	5.3	-14.1364	44.8029	44.8	402.7	5.99819	2
1791	Eurasia	Russia	112.25	75.25	1153.59	0	0	0	0	46.3	3.83514	3.8	-14.1364	44.8029	44.8	185.4	5.22252	2
1792	Eurasia	Russia	140.75	67.75	1178.68	0	0	0	0	175.2	5.16593	5.2	-14.1364	44.8029	44.8	238.6	5.47479	1
1793	Americas	United States of America	-149.75	69.75	2147.62	0	0	0	0	67.1	4.20618	4.2	-14.1273	44.8013	44.8	146	4.98361	1
1794	Eurasia	Russia	57.25	73.75	765.42	0	0	0	0	26.8	3.2884	3.3	-14.1273	44.8013	44.8	376	5.92959	1
1795	Eurasia	Russia	83.75	70.75	1310.16	0	0	0	0	124.5	4.82431	4.8	-14.1273	44.8013	44.8	451.9	6.11346	1
1796	Eurasia	Russia	110.75	70.25	1052.3	0	0	0	0	176.7	5.17445	5.2	-14.1273	44.8013	44.8	296.1	5.6907	2
1797	Eurasia	Russia	174.25	66.75	1228.58	0	0	0	0	120.6	4.79248	4.8	-14.1273	44.8013	44.8	258.5	5.5549	1
1798	Americas	Canada	-106.75	67.75	1768.02	0	0	0	0	86.3	4.45783	4.5	-14.1182	44.7998	44.8	154	5.03695	1
1799	Americas	United States of America	-150.25	69.75	2027.71	0	0	0	0	74.6	4.31214	4.3	-14.1182	44.7998	44.8	151.2	5.0186	1
1800	Eurasia	Russia	101.25	74.25	487.986	0	0	0	0	96.5	4.56954	4.6	-14.1182	44.7998	44.8	229.2	5.43459	1
1801	Eurasia	Russia	104.25	73.75	871.831	0	0	0	0	126.2	4.83787	4.8	-14.1182	44.7998	44.8	232.8	5.45018	1
1802	Eurasia	Russia	139.25	63.25	1399.98	0	0	0	0	150.7	5.01529	5	-14.1182	44.7998	44.8	475.8	6.165	1
1803	Eurasia	Russia	145.25	62.75	1424.02	0	0	0	0	190.2	5.24808	5.2	-14.1182	44.7998	44.8	352.8	5.8659	1
1804	Eurasia	Russia	150.25	65.75	1278.07	0	0	0	0	246	5.50533	5.5	-14.1182	44.7998	44.8	258	5.55296	1
1805	Eurasia	Russia	162.25	63.25	1399.98	0	0	0	0	217.8	5.38358	5.4	-14.1182	44.7998	44.8	353.2	5.86703	1
1806	Eurasia	Russia	170.75	67.25	1203.68	0	0	0	0	102	4.62497	4.6	-14.1182	44.7998	44.8	270.8	5.60138	1
1807	Eurasia	Russia	176.75	68.25	1153.59	0	0	0	0	87.7	4.47392	4.5	-14.1182	44.7998	44.8	305.2	5.72097	1
1808	Americas	Canada	-115.25	66.75	1228.58	0	0	0	0	155.2	5.04471	5	-14.1091	44.7982	44.8	247.1	5.50979	1
1809	Americas	Canada	-106.25	67.25	1203.68	0	0	0	0	105.7	4.6606	4.7	-14.1091	44.7982	44.8	170.2	5.13697	1
1810	Americas	Canada	-123.75	73.25	4216.48	0	0	0	0	83.4	4.42365	4.4	-14.1091	44.7982	44.8	80.5	4.38826	2
1811	Americas	Canada	-81.25	76.75	4797.18	0	0	0	0	13.4	2.59525	2.6	-14.1091	44.7982	44.8	177.7	5.1801	1
1812	Eurasia	Sweden	18.75	66.25	1225.5	0	0	0	0	271.6	5.60433	5.6	-14.1091	44.7982	44.8	532.7	6.27796	1
1813	Eurasia	Russia	93.75	72.75	923.781	0	0	0	0	115.1	4.7458	4.7	-14.1091	44.7982	44.8	318	5.76205	2
1814	Eurasia	Russia	100.25	75.25	680.851	0	0	0	0	44.5	3.79549	3.8	-14.1091	44.7982	44.8	216.2	5.3762	1
1815	Eurasia	Russia	100.75	74.25	532.522	0	0	0	0	99.6	4.60116	4.6	-14.1091	44.7982	44.8	239.9	5.48022	1
1816	Eurasia	Russia	109.25	74.75	819.597	0	0	0	0	51.2	3.93574	3.9	-14.1091	44.7982	44.8	200.1	5.29882	1
1817	Eurasia	Russia	124.25	71.25	1001.13	0	0	0	0	191.6	5.25541	5.3	-14.1091	44.7982	44.8	311	5.73979	1
1818	Eurasia	Russia	172.25	67.75	1128.95	0	0	0	0	130.7	4.8729	4.9	-14.1091	44.7982	44.8	218.4	5.38633	1
1819	Americas	Canada	-70.25	69.25	6965.69	0	0	0	0	35.6	3.57235	3.6	-14.1	44.7966	44.8	225.8	5.41965	1
1820	Americas	Canada	-82.75	70.75	1026.76	0	0	0	0	35.2	3.56105	3.6	-14.1	44.7966	44.8	181.8	5.20291	1
1821	Eurasia	Sweden	18.25	67.25	1103.79	0	0	0	0	167.5	5.12098	5.1	-14.1	44.7966	44.8	588.4	6.37741	2
1822	Eurasia	Russia	49.75	66.75	1228.58	0	0	0	0	277.5	5.62582	5.6	-14.1	44.7966	44.8	480	6.17379	1
1823	Eurasia	Russia	94.25	71.75	975.429	0	0	0	0	122.2	4.80566	4.8	-14.1	44.7966	44.8	343.5	5.83919	1
1824	Eurasia	Russia	95.25	73.25	897.843	0	0	0	0	106.1	4.66438	4.7	-14.1	44.7966	44.8	289.5	5.66816	1
1825	Eurasia	Russia	96.25	72.75	923.781	0	0	0	0	122	4.80402	4.8	-14.1	44.7966	44.8	293.5	5.68188	1
1826	Eurasia	Russia	108.25	64.75	1327.16	0	0	0	0	252.8	5.5326	5.5	-14.1	44.7966	44.8	340	5.82895	1
1827	Eurasia	Russia	132.75	67.25	1203.68	0	0	0	0	212.3	5.358	5.4	-14.1	44.7966	44.8	205.6	5.32593	1
1828	Eurasia	Russia	144.25	69.25	1103.12	0	0	0	0	194.7	5.27146	5.3	-14.1	44.7966	44.8	226.4	5.4223	1
1829	Americas	Canada	-125.25	66.25	1149.76	0	0	0	0	206.4	5.32982	5.3	-14.0909	44.795	44.8	271.7	5.6047	1
1830	Americas	Canada	-105.25	66.25	1253.38	0	0	0	0	120.8	4.79414	4.8	-14.0909	44.795	44.8	199.7	5.29682	3
1831	Americas	Canada	-107.75	70.75	1020.79	0	0	0	0	45.4	3.81551	3.8	-14.0909	44.795	44.8	98.1	4.58599	1
1832	Americas	Canada	-99.25	73.25	1520.95	0	0	0	0	48.1	3.87328	3.9	-14.0909	44.795	44.8	111.2	4.71133	1
1833	Eurasia	Russia	68.25	67.25	1793.02	0	0	0	0	225.2	5.41699	5.4	-14.0909	44.795	44.8	367.4	5.90645	1
1834	Eurasia	Russia	86.25	72.25	939.064	0	0	0	0	138.8	4.93303	4.9	-14.0909	44.795	44.8	419	6.03787	3
1835	Eurasia	Russia	99.25	70.25	1052.3	0	0	0	0	154.6	5.04084	5	-14.0909	44.795	44.8	350.8	5.86022	1
1836	Eurasia	Russia	104.75	72.75	870.425	0	0	0	0	140.6	4.94592	4.9	-14.0909	44.795	44.8	242.3	5.49018	1
1837	Eurasia	NA	104.75	78.25	1172.69	0	0	0	0	11.2	2.41591	2.4	-14.0909	44.795	44.8	174.1	5.15963	1
1838	Eurasia	NA	113.75	75.25	430.178	0	0	0	0	58.9	4.07584	4.1	-14.0909	44.795	44.8	167.5	5.12098	1
1839	Eurasia	Russia	114.75	65.75	1278.07	0	0	0	0	228.8	5.43285	5.4	-14.0909	44.795	44.8	299.3	5.70145	1
1840	Eurasia	Russia	150.75	63.75	1375.81	0	0	0	0	252.1	5.52983	5.5	-14.0909	44.795	44.8	310.4	5.73786	1
1841	Americas	Canada	-103.25	66.25	1121.7	0	0	0	0	81.2	4.39692	4.4	-14.0818	44.7935	44.8	192.8	5.26165	1
1842	Eurasia	NA	113.25	74.75	307.948	0	0	0	0	60.2	4.09767	4.1	-14.0818	44.7935	44.8	189	5.24175	1
1843	Eurasia	Russia	116.75	69.25	1103.12	0	0	0	0	185	5.22036	5.2	-14.0818	44.7935	44.8	251.7	5.52824	1
1844	Eurasia	Russia	153.25	66.25	1253.38	0	0	0	0	212	5.35659	5.4	-14.0818	44.7935	44.8	257.1	5.54947	1
1845	Eurasia	Russia	170.75	62.75	1424.02	0	0	0	0	193.6	5.26579	5.3	-14.0818	44.7935	44.8	436.5	6.07879	1
1846	Eurasia	Russia	89.75	74.25	1255.55	0	0	0	0	96.7	4.57161	4.6	-14.0727	44.7919	44.8	302.5	5.71208	1
1847	Eurasia	Russia	122.25	70.75	1026.76	0	0	0	0	192.4	5.25958	5.3	-14.0727	44.7919	44.8	274.6	5.61532	1
1848	Eurasia	Russia	128.25	66.25	1253.38	0	0	0	0	142.3	4.95794	5	-14.0727	44.7919	44.8	405.6	6.00537	1
1849	Eurasia	Russia	133.25	63.25	1222.4	0	0	0	0	248.3	5.51464	5.5	-14.0727	44.7919	44.8	258	5.55296	2
1850	Eurasia	Russia	137.25	65.75	1278.07	0	0	0	0	196.3	5.27964	5.3	-14.0727	44.7919	44.8	298.9	5.70011	1
1851	Eurasia	Russia	155.25	69.25	1083.84	0	0	0	0	164.5	5.10291	5.1	-14.0727	44.7919	44.8	181.1	5.19905	1
1852	Americas	Greenland	-50.75	70.25	7776.12	0	0	0	0	65.6	4.18358	4.2	-14.0636	44.7903	44.8	444.6	6.09718	1
1853	Eurasia	Russia	85.25	73.25	1468.8	0	0	0	0	118.2	4.77238	4.8	-14.0636	44.7903	44.8	342.5	5.83627	2
1854	Eurasia	Russia	95.75	72.75	923.781	0	0	0	0	105.3	4.65681	4.7	-14.0636	44.7903	44.8	303.3	5.71472	1
1855	Americas	Canada	-95.25	63.75	1375.81	0	0	0	0	99.7	4.60217	4.6	-14.0545	44.7887	44.8	255.3	5.54244	1
1856	Americas	Canada	-123.75	66.25	608.538	0	0	0	0	206	5.32788	5.3	-14.0545	44.7887	44.8	261	5.56452	1
1857	Americas	NA	-89.25	70.75	387.162	0	0	0	0	22.7	3.12236	3.1	-14.0545	44.7887	44.8	147.2	4.99179	1
1858	Eurasia	Russia	80.75	70.75	1026.76	0	0	0	0	149.9	5.00997	5	-14.0545	44.7887	44.8	418.6	6.03692	1
1859	Eurasia	Russia	120.25	70.25	1052.3	0	0	0	0	186.5	5.22843	5.2	-14.0545	44.7887	44.8	262.7	5.57101	1
1860	Eurasia	Russia	151.25	65.75	1278.07	0	0	0	0	259.5	5.55876	5.6	-14.0545	44.7887	44.8	262.6	5.57063	1
1861	Eurasia	Russia	161.25	63.25	1399.98	0	0	0	0	200.5	5.30081	5.3	-14.0545	44.7887	44.8	328.1	5.79332	1
1862	Americas	Canada	-116.75	66.25	1253.38	0	0	0	0	166.2	5.11319	5.1	-14.0455	44.7872	44.8	242.7	5.49183	1
1863	Americas	Canada	-129.25	69.25	1780.03	0	0	0	0	94.1	4.54436	4.5	-14.0455	44.7872	44.8	118.9	4.77828	1
1864	Eurasia	Russia	86.75	72.25	949.644	0	0	0	0	139.8	4.94021	4.9	-14.0455	44.7872	44.8	417.7	6.03476	2
1865	Eurasia	Russia	104.25	72.75	866.279	0	0	0	0	136.6	4.91706	4.9	-14.0455	44.7872	44.8	244.5	5.49922	1
1866	Eurasia	Russia	105.25	72.75	850.802	0	0	0	0	145.1	4.97742	5	-14.0455	44.7872	44.8	236.4	5.46553	1
1867	Americas	Canada	-106.75	63.75	1334.42	0	0	0	0	151	5.01728	5	-14.0364	44.7856	44.8	261.5	5.56643	1
1868	Americas	Canada	-109.75	69.75	1045.58	0	0	0	0	45.3	3.81331	3.8	-14.0364	44.7856	44.8	100.3	4.60817	1
1869	Americas	United States of America	-152.25	69.75	1599.94	0	0	0	0	67.3	4.20916	4.2	-14.0364	44.7856	44.8	169.9	5.13521	2
1870	Americas	Greenland	-51.75	70.25	4261.48	0	0	0	0	79.6	4.37701	4.4	-14.0364	44.7856	44.8	406.2	6.00685	1
1871	Americas	NA	-53.25	70.25	1369.16	0	0	0	0	62.3	4.13196	4.1	-14.0364	44.7856	44.8	417.9	6.03524	1
1872	Eurasia	Russia	86.25	72.75	923.781	0	0	0	0	103.9	4.64343	4.6	-14.0364	44.7856	44.8	402.3	5.9972	1
1873	Eurasia	Russia	94.75	72.75	923.781	0	0	0	0	110.8	4.70773	4.7	-14.0364	44.7856	44.8	314.7	5.75162	1
1874	Eurasia	Russia	100.25	74.25	635.027	0	0	0	0	91	4.51086	4.5	-14.0364	44.7856	44.8	241.5	5.48687	1
1875	Eurasia	Russia	103.25	75.75	767.095	0	0	0	0	47.3	3.85651	3.9	-14.0364	44.7856	44.8	199.7	5.29682	1
1876	Eurasia	Russia	122.75	71.25	912.359	0	0	0	0	195.3	5.27454	5.3	-14.0364	44.7856	44.8	277	5.62402	1
1877	Eurasia	Russia	98.75	70.75	1026.76	0	0	0	0	186.5	5.22843	5.2	-14.0273	44.784	44.8	318.3	5.76299	1
1878	Eurasia	Russia	101.25	74.75	584.248	0	0	0	0	48.2	3.87536	3.9	-14.0273	44.784	44.8	240	5.48064	1
1879	Eurasia	Russia	122.25	71.25	993.068	0	0	0	0	183	5.20949	5.2	-14.0273	44.784	44.8	259.6	5.55914	1
1880	Eurasia	Russia	143.75	69.25	1103.12	0	0	0	0	167.2	5.11919	5.1	-14.0273	44.784	44.8	218.9	5.38861	1
1881	Americas	Canada	-128.75	69.25	1763.22	0	0	0	0	105.6	4.65966	4.7	-14.0182	44.7825	44.8	119.9	4.78666	1
1882	Eurasia	NA	52.25	71.25	2473.16	0	0	0	0	113.3	4.73004	4.7	-14.0182	44.7825	44.8	389.5	5.96486	1
1883	Eurasia	Russia	81.25	68.25	1153.59	0	0	0	0	188.1	5.23697	5.2	-14.0182	44.7825	44.8	470.1	6.15295	1
1884	Eurasia	Russia	99.75	68.75	1128.4	0	0	0	0	142.7	4.96074	5	-14.0182	44.7825	44.8	403.7	6.00067	1
1885	Eurasia	Russia	101.25	71.75	937.717	0	0	0	0	133.5	4.8941	4.9	-14.0182	44.7825	44.8	282.1	5.64226	1
1886	Eurasia	Russia	109.75	65.25	1302.67	0	0	0	0	242.4	5.49059	5.5	-14.0182	44.7825	44.8	349.8	5.85736	1
1887	Eurasia	Russia	126.25	64.25	1122.86	0	0	0	0	318.8	5.76456	5.8	-14.0182	44.7825	44.8	266.5	5.58537	1
1888	Americas	Canada	-93.25	68.25	1431.52	0	0	0	0	62.9	4.14155	4.1	-14.0091	44.7809	44.8	153.8	5.03565	1
1889	Americas	Canada	-127.75	68.75	1128.4	0	0	0	0	116	4.75359	4.8	-14.0091	44.7809	44.8	170	5.1358	1
1890	Eurasia	Russia	51.75	66.25	1253.38	0	0	0	0	306.1	5.72391	5.7	-14.0091	44.7809	44.8	518.2	6.25036	1
1891	Eurasia	Russia	93.75	71.25	1001.13	0	0	0	0	158.1	5.06323	5.1	-14.0091	44.7809	44.8	353.7	5.86845	1
1892	Eurasia	Russia	108.25	73.75	513.037	0	0	0	0	126.1	4.83708	4.8	-14.0091	44.7809	44.8	214	5.36598	1
1893	Eurasia	Russia	109.25	72.25	949.644	0	0	0	0	150.4	5.0133	5	-14.0091	44.7809	44.8	225.5	5.41832	1
1894	Eurasia	Russia	111.75	69.75	1077.76	0	0	0	0	212.3	5.358	5.4	-14.0091	44.7809	44.8	266.8	5.5865	1
1895	Eurasia	Russia	121.25	71.25	1001.13	0	0	0	0	209.1	5.34281	5.3	-14.0091	44.7809	44.8	239.1	5.47688	1
1896	Eurasia	Russia	121.75	71.25	1001.13	0	0	0	0	198.4	5.29029	5.3	-14.0091	44.7809	44.8	246.6	5.50777	1
1897	Eurasia	Russia	154.75	67.25	1203.68	0	0	0	0	218.7	5.3877	5.4	-14.0091	44.7809	44.8	216.6	5.37805	1
1898	Eurasia	Russia	178.25	67.75	1178.68	0	0	0	0	95.7	4.56122	4.6	-14.0091	44.7809	44.8	377.4	5.93331	2
1899	Americas	Canada	-123.75	67.25	1203.68	0	0	0	0	164.7	5.10413	5.1	-14	44.7793	44.8	235.9	5.46341	1
1900	Americas	Canada	-120.25	73.25	2177.48	0	0	0	0	69.9	4.24707	4.2	-14	44.7793	44.8	116.8	4.76046	1
1901	Eurasia	Russia	50.75	67.25	3165.86	0	0	0	0	284.3	5.65003	5.7	-14	44.7793	44.8	429.2	6.06192	1
1902	Eurasia	Russia	101.25	75.25	793.378	0	0	0	0	45.9	3.82647	3.8	-14	44.7793	44.8	224.9	5.41566	1
1903	Eurasia	Russia	107.75	72.25	949.644	0	0	0	0	167.7	5.12218	5.1	-14	44.7793	44.8	235.4	5.46129	1
1904	Eurasia	Russia	107.75	72.75	923.781	0	0	0	0	156.8	5.05497	5.1	-14	44.7793	44.8	225.3	5.41743	1
1905	Eurasia	Russia	109.75	72.25	949.644	0	0	0	0	156	5.04986	5	-14	44.7793	44.8	224.5	5.41388	1
1906	Eurasia	Russia	111.25	70.25	1052.3	0	0	0	0	205.1	5.3235	5.3	-14	44.7793	44.8	276.3	5.62149	1
1907	Eurasia	Russia	113.25	67.75	1178.68	0	0	0	0	233.8	5.45447	5.5	-14	44.7793	44.8	289.4	5.66781	1
1908	Americas	Canada	-85.25	66.75	1100.29	0	0	0	0	38.5	3.65066	3.7	-13.9909	44.7778	44.8	202.4	5.31025	2
1909	Americas	Canada	-98.75	71.75	975.429	0	0	0	0	46	3.82864	3.8	-13.9909	44.7778	44.8	117	4.76217	1
1910	Eurasia	Finland	25.75	66.75	1205.9	0	0	0	0	360.7	5.88805	5.9	-13.9909	44.7778	44.8	504.1	6.22277	1
1911	Eurasia	Russia	85.75	72.25	949.644	0	0	0	0	126.2	4.83787	4.8	-13.9909	44.7778	44.8	421.6	6.04406	2
1912	Eurasia	Russia	85.75	73.25	1621.35	0	0	0	0	114.4	4.7397	4.7	-13.9909	44.7778	44.8	340.7	5.831	2
1913	Eurasia	Russia	90.75	72.75	923.781	0	0	0	0	95.6	4.56017	4.6	-13.9909	44.7778	44.8	353.1	5.86675	1
1914	Eurasia	Russia	101.75	73.75	852.59	0	0	0	0	108.9	4.69043	4.7	-13.9909	44.7778	44.8	238.6	5.47479	1
1915	Eurasia	Russia	122.75	68.25	1153.59	0	0	0	0	233.2	5.4519	5.5	-13.9909	44.7778	44.8	284.5	5.65073	1
1916	Eurasia	Russia	133.25	62.75	1424.02	0	0	0	0	198.5	5.29079	5.3	-13.9909	44.7778	44.8	273	5.60947	2
1917	Eurasia	Russia	145.75	65.25	1302.67	0	0	0	0	190.4	5.24913	5.2	-13.9909	44.7778	44.8	292.7	5.67915	1
1918	Eurasia	Russia	172.75	67.25	1203.68	0	0	0	0	105.2	4.65586	4.7	-13.9909	44.7778	44.8	255.9	5.54479	1
1919	Americas	Canada	-116.25	66.25	1253.38	0	0	0	0	161.9	5.08698	5.1	-13.9818	44.7762	44.8	246.8	5.50858	1
1920	Americas	Canada	-69.75	68.25	1717.79	0	0	0	0	37	3.61092	3.6	-13.9818	44.7762	44.8	303.7	5.71604	1
1921	Eurasia	NA	15.25	77.75	2833.08	0	0	0	0	40.2	3.69387	3.7	-13.9818	44.7762	44.8	440	6.08677	1
1922	Eurasia	Russia	84.75	71.25	1001.13	0	0	0	0	150.6	5.01463	5	-13.9818	44.7762	44.8	452.6	6.11501	1
1923	Eurasia	Russia	100.25	74.75	610.593	0	0	0	0	60.9	4.10923	4.1	-13.9818	44.7762	44.8	248.4	5.51504	1
1924	Eurasia	Russia	120.75	71.25	1001.13	0	0	0	0	200.6	5.30131	5.3	-13.9818	44.7762	44.8	229.9	5.43764	1
1925	Eurasia	Russia	171.25	62.75	1424.02	0	0	0	0	154	5.03695	5	-13.9818	44.7762	44.8	418.3	6.0362	1
1926	Americas	Canada	-127.75	68.25	1153.59	0	0	0	0	155.8	5.04857	5	-13.9727	44.7746	44.8	189	5.24175	2
1927	Eurasia	Russia	94.75	72.25	949.644	0	0	0	0	123	4.81218	4.8	-13.9727	44.7746	44.8	317.5	5.76048	1
1928	Eurasia	Russia	97.25	73.25	897.843	0	0	0	0	112.3	4.72117	4.7	-13.9727	44.7746	44.8	278	5.62762	1
1929	Eurasia	Russia	100.25	73.25	863.126	0	0	0	0	113.3	4.73004	4.7	-13.9727	44.7746	44.8	265.3	5.58086	1
1930	Eurasia	Russia	105.75	72.75	731.007	0	0	0	0	157.2	5.05752	5.1	-13.9727	44.7746	44.8	230.3	5.43938	1
1931	Eurasia	Russia	124.25	67.25	1203.68	0	0	0	0	270.3	5.59953	5.6	-13.9727	44.7746	44.8	294.7	5.68596	1
1932	Eurasia	Russia	139.25	67.25	1203.68	0	0	0	0	168.5	5.12694	5.1	-13.9727	44.7746	44.8	303.9	5.7167	1
1933	Eurasia	Russia	144.75	69.25	1103.12	0	0	0	0	170.1	5.13639	5.1	-13.9727	44.7746	44.8	240.4	5.4823	1
1934	Eurasia	Russia	158.75	63.75	1375.81	0	0	0	0	208.1	5.33802	5.3	-13.9727	44.7746	44.8	368.7	5.90998	1
1935	Americas	Canada	-94.25	64.75	1327.16	0	0	0	0	71.1	4.26409	4.3	-13.9636	44.773	44.8	246.9	5.50898	1
1936	Americas	Canada	-103.75	66.25	1246.97	0	0	0	0	77	4.34381	4.3	-13.9636	44.773	44.8	193.3	5.26424	1
1937	Americas	Canada	-128.25	69.25	2563.52	0	0	0	0	101.7	4.62203	4.6	-13.9636	44.773	44.8	108.8	4.68951	1
1938	Americas	Canada	-103.25	69.25	1039.76	0	0	0	0	60.4	4.10099	4.1	-13.9636	44.773	44.8	125.3	4.83071	1
1939	Eurasia	Russia	95.25	72.25	949.644	0	0	0	0	114.8	4.74319	4.7	-13.9636	44.773	44.8	310.9	5.73947	1
1940	Eurasia	Russia	98.25	72.25	949.644	0	0	0	0	106.1	4.66438	4.7	-13.9636	44.773	44.8	292.8	5.67949	1
1941	Eurasia	Russia	104.75	72.25	949.644	0	0	0	0	156.9	5.05561	5.1	-13.9636	44.773	44.8	245.5	5.5033	1
1942	Eurasia	Russia	141.75	75.25	1656.85	0	0	0	0	47.9	3.86912	3.9	-13.9636	44.773	44.8	122.5	4.80811	1
1943	Americas	Canada	-124.25	66.25	829.686	0	0	0	0	200.9	5.30281	5.3	-13.9545	44.7715	44.8	264.7	5.5786	1
1944	Americas	Canada	-103.25	66.75	1081.29	0	0	0	0	95.5	4.55913	4.6	-13.9545	44.7715	44.8	175.8	5.16935	1
1945	Americas	Canada	-124.25	67.25	1203.68	0	0	0	0	175	5.16479	5.2	-13.9545	44.7715	44.8	234.3	5.4566	1
1946	Americas	Greenland	-52.75	70.25	1892.97	0	0	0	0	69.7	4.2442	4.2	-13.9545	44.7715	44.8	326.9	5.78965	1
1947	Americas	NA	-85.75	77.75	408.768	0	0	0	0	7.2	1.97408	2	-13.9545	44.7715	44.8	109.8	4.69866	1
1948	Eurasia	Russia	85.75	70.25	1052.3	0	0	0	0	166	5.11199	5.1	-13.9545	44.7715	44.8	490.3	6.19502	2
1949	Eurasia	Russia	95.75	73.75	871.831	0	0	0	0	74.1	4.30542	4.3	-13.9545	44.7715	44.8	312.8	5.74556	1
1950	Eurasia	Russia	96.75	68.25	1153.59	0	0	0	0	105.2	4.65586	4.7	-13.9545	44.7715	44.8	484	6.18208	1
1951	Eurasia	Russia	98.25	71.25	990.103	0	0	0	0	157.1	5.05688	5.1	-13.9545	44.7715	44.8	315.2	5.75321	1
1952	Eurasia	Russia	105.75	72.25	949.644	0	0	0	0	172.1	5.14808	5.1	-13.9545	44.7715	44.8	240.9	5.48438	1
1953	Eurasia	Russia	107.75	74.75	803.511	0	0	0	0	34	3.52636	3.5	-13.9545	44.7715	44.8	213.5	5.36364	1
1954	Eurasia	Russia	110.75	71.25	1001.13	0	0	0	0	180.3	5.19462	5.2	-13.9545	44.7715	44.8	239	5.47646	2
1955	Eurasia	NA	110.75	74.25	324.141	0	0	0	0	122.7	4.80974	4.8	-13.9545	44.7715	44.8	198	5.28827	1
1956	Eurasia	Russia	111.25	68.75	1128.4	0	0	0	0	218.8	5.38816	5.4	-13.9545	44.7715	44.8	278.8	5.63049	1
1957	Eurasia	Russia	122.75	70.25	1052.3	0	0	0	0	226.8	5.42407	5.4	-13.9545	44.7715	44.8	284.3	5.65003	1
1958	Eurasia	Russia	165.75	68.25	1153.59	0	0	0	0	152.5	5.02716	5	-13.9545	44.7715	44.8	214.8	5.36971	1
1959	Eurasia	Russia	166.75	67.25	1203.68	0	0	0	0	150.1	5.0113	5	-13.9545	44.7715	44.8	243.9	5.49676	1
1960	Americas	Canada	-89.75	67.75	1178.68	0	0	0	0	43.5	3.77276	3.8	-13.9455	44.7699	44.8	204.8	5.32203	1
1961	Americas	Canada	-89.25	67.75	1178.68	0	0	0	0	42.9	3.75887	3.8	-13.9455	44.7699	44.8	215.2	5.37157	1
1962	Americas	United States of America	-153.75	68.75	1128.4	0	0	0	0	106.2	4.66532	4.7	-13.9455	44.7699	44.8	224.5	5.41388	1
1963	Americas	Canada	-117.25	71.75	975.429	0	0	0	0	34.9	3.55249	3.6	-13.9455	44.7699	44.8	148.8	5.0026	1
1964	Americas	NA	-116.25	73.25	2278.41	0	0	0	0	44.2	3.78872	3.8	-13.9455	44.7699	44.8	108.4	4.68583	1
1965	Eurasia	Russia	56.75	73.75	787.954	0	0	0	0	41.2	3.71844	3.7	-13.9455	44.7699	44.8	377.7	5.9341	1
1966	Eurasia	Russia	79.75	70.25	1052.3	0	0	0	0	160.8	5.08016	5.1	-13.9455	44.7699	44.8	413.6	6.0249	1
1967	Eurasia	NA	87.25	73.75	721.672	0	0	0	0	85.4	4.44735	4.4	-13.9455	44.7699	44.8	356.5	5.87633	1
1968	Eurasia	Russia	96.25	73.75	871.831	0	0	0	0	75.6	4.32546	4.3	-13.9455	44.7699	44.8	293.7	5.68256	1
1969	Eurasia	Russia	105.25	72.25	949.644	0	0	0	0	163.1	5.09436	5.1	-13.9455	44.7699	44.8	243	5.49306	1
1970	Eurasia	Russia	108.75	74.75	819.597	0	0	0	0	50.4	3.91999	3.9	-13.9455	44.7699	44.8	206	5.32788	1
1971	Eurasia	Russia	119.25	66.25	1253.38	0	0	0	0	212.5	5.35894	5.4	-13.9455	44.7699	44.8	274.4	5.61459	1
1972	Eurasia	Russia	123.25	69.75	1077.76	0	0	0	0	219.2	5.38998	5.4	-13.9455	44.7699	44.8	285.8	5.65529	1
1973	Eurasia	Russia	130.75	68.25	1153.59	0	0	0	0	180.2	5.19407	5.2	-13.9455	44.7699	44.8	286	5.65599	1
1974	Eurasia	Russia	165.25	68.75	2429.36	0	0	0	0	136	4.91265	4.9	-13.9455	44.7699	44.8	159.1	5.06953	1
1975	Americas	Canada	-70.25	68.25	1153.59	0	0	0	0	50.5	3.92197	3.9	-13.9364	44.7683	44.8	248.2	5.51423	1
1976	Americas	United States of America	-159.75	68.25	1153.59	0	0	0	0	105.1	4.65491	4.7	-13.9364	44.7683	44.8	222.1	5.40313	1
1977	Americas	United States of America	-149.25	69.75	2098.09	0	0	0	0	68.5	4.22683	4.2	-13.9364	44.7683	44.8	139.9	4.94093	1
1978	Americas	NA	-54.25	71.25	1037.78	0	0	0	0	46.4	3.8373	3.8	-13.9364	44.7683	44.8	317.3	5.75985	1
1979	Americas	Canada	-122.25	71.75	975.429	0	0	0	0	62.2	4.13036	4.1	-13.9364	44.7683	44.8	144.5	4.97328	1
1980	Eurasia	Sweden	20.25	66.75	1228.58	0	0	0	0	338.3	5.82393	5.8	-13.9364	44.7683	44.8	501.5	6.2176	1
1981	Eurasia	Russia	82.25	66.75	1228.58	0	0	0	0	238.8	5.47563	5.5	-13.9364	44.7683	44.8	499.9	6.21441	1
1982	Eurasia	Russia	97.75	75.25	1668.88	0	0	0	0	39.8	3.68387	3.7	-13.9364	44.7683	44.8	210.7	5.35044	1
1983	Eurasia	NA	103.25	77.75	601.038	0	0	0	0	15.1	2.71469	2.7	-13.9364	44.7683	44.8	165.6	5.10958	1
1984	Eurasia	Russia	111.75	73.25	1323.9	0	0	0	0	153.8	5.03565	5	-13.9364	44.7683	44.8	198.1	5.28877	2
1985	Eurasia	Russia	121.25	70.25	1052.3	0	0	0	0	186	5.22575	5.2	-13.9364	44.7683	44.8	264.1	5.57633	1
1986	Eurasia	Russia	124.75	67.25	1203.68	0	0	0	0	254.3	5.53851	5.5	-13.9364	44.7683	44.8	307.9	5.72978	1
1987	Eurasia	Russia	164.75	68.25	1153.59	0	0	0	0	163.6	5.09742	5.1	-13.9364	44.7683	44.8	195.4	5.27505	1
1988	Americas	Canada	-104.25	66.25	1253.38	0	0	0	0	105.5	4.65871	4.7	-13.9273	44.7668	44.8	196	5.27811	1
1989	Eurasia	Russia	122.25	70.25	1052.3	0	0	0	0	196.3	5.27964	5.3	-13.9273	44.7668	44.8	269.7	5.59731	1
1990	Eurasia	Russia	123.75	70.25	1052.3	0	0	0	0	218	5.3845	5.4	-13.9273	44.7668	44.8	294.4	5.68494	1
1991	Americas	Greenland	-54.25	71.75	2533.81	0	0	0	0	52	3.95124	4	-13.9182	44.7652	44.8	426.4	6.05538	1
1992	Eurasia	Russia	49.75	66.25	1253.38	0	0	0	0	313.7	5.74844	5.7	-13.9182	44.7652	44.8	507.4	6.2293	1
1993	Eurasia	Russia	83.75	72.25	949.644	0	0	0	0	139.6	4.93878	4.9	-13.9182	44.7652	44.8	416.6	6.03213	1
1994	Eurasia	Russia	101.75	71.75	930.832	0	0	0	0	133.1	4.8911	4.9	-13.9182	44.7652	44.8	275.1	5.61713	1
1995	Eurasia	Russia	104.25	72.25	932.55	0	0	0	0	149.2	5.00529	5	-13.9182	44.7652	44.8	248.5	5.51544	1
1996	Eurasia	Russia	120.75	70.25	1052.3	0	0	0	0	189.2	5.2428	5.2	-13.9182	44.7652	44.8	255.8	5.5444	1
1997	Eurasia	Russia	122.75	66.25	1253.38	0	0	0	0	227.4	5.42671	5.4	-13.9182	44.7652	44.8	284.4	5.65038	1
1998	Eurasia	Russia	137.75	63.25	1399.98	0	0	0	0	220.8	5.39726	5.4	-13.9182	44.7652	44.8	401.5	5.99521	1
1999	Americas	United States of America	-158.75	69.25	1103.12	0	0	0	0	125.7	4.8339	4.8	-13.9091	44.7636	44.8	184	5.21494	1
[truncated: 54,599 more rows]
[truncated: 8 more columns]
